# Supplementary material for: A genome‐wide screen identifies genes that suppress the accumulation of spontaneous mutations in young and aged yeast cells
Source: Aging Cell. 2019 Dec 18;19(2):e13084. doi: 10.1111/acel.13084 (PMC6996960; doi:10.1111/acel.13084)
Supplement: Supplementary file 1 [file ACEL-19-e13084-s001.xlsx]

## Sheet: Filtered
total_colonies	Defined as a position that contained quantitative data with a value greater than 0 (i.e. a colony) in either the estradiol or escaper-test experiment, does *not* take into account circularity of the colony
total_escapers	Defined as being either: colonies from the escaper test that had a size greater than 200 pixels -or- Represents escapers that somehow were not represented in the escaper test, which is defined as being an outlier of the distribution for a specific mutant. This is found by calculating quantiles of the data in a box-and-whisker plot using the method described by Tukey (1983 'Graphical Methods for D…
percentage_escapers	Percentage of escapers per mutant, following this equation: ( total_escapers / total_colonies ) * 100.
pval_percent_escapers	Compares the proportion of 'escapers' to 'colonies' of a given mutant to the proportion of 'escapers' to 'colonies' of HIS3 (proportion for HIS3 is calculated considering the whole experiment, which is 1609 escapers for 6119 colonies total). The test sees how probable it is that the two proportions are the same, and the lower the p-value the more likely it is that the proportions are different.
median_size_escapers	median size (day 7 of estradiol growth) of colonies considered to be escapers
pval_size_escapers	This is a typical comparison of distributions, comparing the given mutant's escaper sizes, to the escaper sizes of all HIS3 escapers in the whole experiment. In practice it is the Wilcoxon-Mann-Whitney test (a non-parametric statistical hypothesis test used when comparing two related samples), and a lower p value means it is more likely that the distribution of escaper colonies from the given mut…
escaper_size_#	Escaper size 1-18 are entries of the actual sizes of escapers measured.
Systematic_Name	Common_Name	total_colonies	total_escapers	percentage_escapers	pval_percent_escapers	median_size_escapers	pval_size_escapers	escaper_size_1	escaper_size_2	escaper_size_3	escaper_size_4	escaper_size_5	escaper_size_6	escaper_size_7	escaper_size_8	escaper_size_9	escaper_size_10	escaper_size_11	escaper_size_12	escaper_size_13	escaper_size_14	escaper_size_15	escaper_size_16	escaper_size_17	escaper_size_18
YHL033C	RPL8A	18	18	100	9.98857e-12	4880	2.76724e-13	5366	5073	4900	5364	5282	5392	4593	5158	5299	4763	5113	4561	4503	4649	4191	4265	4512	4860
YGL115W	SNF4	18	18	100	9.98857e-12	4569	2.873e-13	4927	4458	4518	4836	4778	4153	4731	6705	4306	3759	3984	4151	4789	4787	4620	3483	4015	5051
YLR399C	BDF1	18	18	100	9.98857e-12	4372.5	2.873e-13	3913	5318	5047	5154	5317	4415	3701	3692	4386	4120	4777	4359	4071	4040	4412	4099	4439	4177
YEL044W	IES6	18	18	100	9.98857e-12	4059.5	3.56946e-13	4148	4493	4668	4593	4881	3959	3971	4213	4189	7256	3640	3080	3032	7127	3529	3396	3245	3734
YPR099C	-	18	18	100	9.98857e-12	3930.5	3.16693e-13	4719	4925	3773	4101	4735	3830	4514	4174	3569	3686	3835	3875	3717	3147	3986	3836	4393	4286
YBR021W	FUR4	18	18	100	9.98857e-12	3922	1.16194e-06	3968	3795	3937	3788	3963	3907	3898	3838	4773	4325	0	4031	3608	0	4241	4403	4082	0
YGL206C	CHC1	18	18	100	9.98857e-12	3909	9.17722e-11	3808	4403	4517	4280	4915	4126	0	3802	3913	4375	4635	3602	3768	3808	3905	3477	3653	4022
YML048W	GSF2	18	18	100	9.98857e-12	3822.5	9.30077e-11	3732	0	4279	4662	4288	4204	3724	3828	3880	3646	3694	3816	3862	3880	3554	3817	4046	3645
YAL012W	CYS3	18	18	100	9.98857e-12	3698	0.105521	0	0	4856	0	4590	4506	0	4952	0	0	4651	3859	4770	3802	0	3586	3819	3594
YML013C-A	-	18	18	100	9.98857e-12	3639.5	4.59893e-13	3924	4636	5192	5151	4786	4331	3997	4277	3964	2974	3065	3214	3306	2967	3164	3232	3355	3103
YLR461W	PAU4	18	18	100	9.98857e-12	3527	3.92583e-13	3768	3735	4025	3469	3478	3620	3904	3974	4833	3286	3128	3295	3341	3501	3525	3609	3413	3529
YJR105W	ADO1	18	18	100	9.98857e-12	3462	4.05221e-13	4231	4385	3692	3909	4232	3471	4400	3828	3143	3340	3257	3318	3236	3185	3326	3453	3786	3443
YIL121W	QDR2	18	18	100	9.98857e-12	3453.5	5.52654e-13	3002	3626	3619	3610	3902	3565	3158	3609	3709	3402	2754	2478	3448	4054	3459	3123	3086	3311
YML061C	PIF1	18	18	100	9.98857e-12	3239.5	8.44914e-13	3464	3604	3662	4158	3772	3812	3347	3477	3436	2859	2534	2624	3132	2527	2760	2604	2618	2684
YML063W	RPS1B	18	18	100	9.98857e-12	3142.5	8.34109e-13	3567	3655	3892	4015	3376	3701	3356	3464	3359	2548	2580	2746	2833	2561	2929	2753	2841	2672
YDR079C-A	TFB5	18	18	100	9.98857e-12	3116.5	8.0843e-13	3123	2853	3275	3074	3191	3110	3286	3093	3323	2884	3133	2979	2978	2828	3257	3397	3016	3184
YDR195W	REF2	18	18	100	9.98857e-12	3021	9.6611e-13	3031	2699	3011	3213	2979	2902	2733	2997	2760	3002	3038	3203	3121	3165	3195	3177	3186	2981
YBL058W	SHP1	18	18	100	9.98857e-12	2968	9.76798e-13	2938	2906	3169	3742	2929	2942	3223	3578	3921	2604	2583	2645	2484	3014	2763	3007	2994	3962
YNR075W	COS10	18	18	100	9.98857e-12	2371	6.52824e-12	3013	3134	2862	2712	3008	1173	2560	3143	3681	1785	1499	2129	2452	1422	2253	2290	1461	2230
YBL006C	LDB7	18	18	100	9.98857e-12	2300	7.72298e-11	1939	1343	1843	1491	2005	2335	388	1481	1156	2322	2360	2451	2278	2644	2557	2620	2692	3716
YOR258W	HNT3	18	18	100	9.98857e-12	2227	1.3688e-11	2086	2443	2268	2598	1508	2337	2382	2369	1862	1677	2159	781	2049	2256	1938	2482	2198	2452
YOL090W	MSH2	18	18	100	9.98857e-12	2216	8.96475e-12	2471	2132	2300	1955	1866	2836	1141	1522	1538	2648	3243	2827	2031	1306	2960	2667	2702	2051
YER014W	HEM14	18	18	100	9.98857e-12	2006.5	8.79318e-12	1995	2053	2001	1933	2066	1840	1591	1672	1816	2008	2139	2168	2236	2072	1986	2083	2005	2232
YKL071W	-	18	18	100	9.98857e-12	1996.5	1.17834e-06	1420	3616	2698	2717	3006	3006	3376	3427	4032	600	322	286	1428	1200	2565	339	941	267
YDL063C	-	18	18	100	9.98857e-12	1785	2.45698e-11	1697	1848	1956	1977	1931	1669	2211	2540	1759	1755	1762	1808	1564	1948	1992	1227	1308	1705
YDL081C	RPP1A	18	18	100	9.98857e-12	1727	1.74448e-10	2361	3041	2880	2478	2236	3061	893	1329	2177	1031	1796	1029	1019	1428	1634	753	1658	1848
YDL224C	WHI4	18	18	100	9.98857e-12	1710	0.00764776	8007	7861	2788	7605	2817	3134	8390	3166	8450	275	0	224	0	632	326	530	258	583
YNL082W	PMS1	18	18	100	9.98857e-12	1626.5	1.34805e-10	1147	2211	2328	1461	2442	1626	1022	1646	743	2785	1312	1430	2073	1201	1627	1550	2291	1719
YKL096C-B	-	18	18	100	9.98857e-12	1514.5	2.04957e-10	923	1301	2416	1448	1244	1107	1476	2041	1837	1298	2009	773	1320	2096	1803	2028	1853	1553
YGR063C	SPT4	18	18	100	9.98857e-12	1253.5	8.37658e-10	1223	1211	1225	1193	1236	1236	1189	1152	1249	1426	1370	1386	1404	1277	1258	1366	1300	1409
YCL005W	LDB16	17	17	100	4.08003e-11	1144	6.54512e-07	1818	1144	1253	1054	986	1149	1439	1054	1392	1044	1215	1183	119	967	1013	1108	1267	NA
YMR142C	RPL13B	18	18	100	9.98857e-12	1046	7.16401e-07	1076	1897	733	901	1016	909	1128	0	817	1595	1240	1939	994	1260	1176	1277	878	780
YMR167W	MLH1	18	18	100	9.98857e-12	1021.5	1.68781e-06	1386	1082	1648	1023	334	1143	1203	1052	2247	327	1181	607	785	777	479	1019	693	1020
YDL088C	ASM4	18	18	100	9.98857e-12	978.5	3.46255e-07	1898	761	0	1697	821	1808	2636	3265	2190	850	1324	986	920	1021	971	872	919	855
YGL033W	HOP2	18	18	100	9.98857e-12	929	7.31903e-08	1130	675	740	1396	939	838	758	858	1035	1066	1141	893	861	1166	856	919	1570	1202
YDL021W	GPM2	18	18	100	9.98857e-12	834	9.22804e-07	727	683	821	736	668	761	832	836	790	787	961	911	836	923	883	863	1022	984
YMR166C	-	18	18	100	9.98857e-12	792.5	5.26058e-05	870	552	321	896	692	827	2277	934	1025	698	1373	1025	758	1254	430	415	291	506
YHR167W	THP2	18	18	100	9.98857e-12	702.5	1.31387e-05	750	695	615	708	827	712	853	742	689	743	697	727	655	619	666	627	629	726
YML062C	MFT1	18	18	100	9.98857e-12	647.5	0.000366698	628	855	760	1070	802	697	701	694	667	834	418	464	470	426	449	411	425	461
YPL174C	NIP100	18	18	100	9.98857e-12	594	4.45379e-05	1400	518	557	592	532	493	517	571	606	1211	1825	697	599	510	596	561	1203	607
YDR462W	MRPL28	18	18	100	9.98857e-12	570.5	0.000688911	399	649	588	1303	885	611	545	445	808	409	415	565	740	537	576	746	444	351
YOR290C	SNF2	18	18	100	9.98857e-12	542.5	0.00142701	577	527	504	629	513	536	550	485	580	553	578	470	491	549	569	476	468	552
YDR097C	MSH6	18	18	100	9.98857e-12	535.5	0.00136001	461	583	441	1164	625	430	381	1031	386	326	572	1423	541	300	359	1774	530	1271
YNL140C	-	18	18	100	9.98857e-12	505.5	0.000340147	1020	869	505	949	510	506	489	2132	1209	897	422	417	491	514	499	409	434	451
YBR289W	SNF5	18	18	100	9.98857e-12	495.5	0.00408457	543	527	520	561	507	551	549	609	601	440	439	421	450	484	441	448	474	483
YDR159W	SAC3	18	18	100	9.98857e-12	485.5	0.000211413	471	418	452	810	440	405	481	1355	1732	1229	436	490	462	1030	538	976	865	458
YJR109C	CPA2	18	18	100	9.98857e-12	468.5	0.0109073	471	475	516	466	427	468	481	482	485	426	471	425	430	460	465	462	469	512
YDR363W-A	SEM1	18	18	100	9.98857e-12	397	0.0187905	374	542	743	735	422	357	380	402	440	340	312	1213	367	371	1084	342	757	392
YML051W	GAL80	18	17	94.4444	3.50336e-10	3472	8.72348e-12	3534	3792	4075	4261	3947	3795	3472	3566	3512	1944	1419	2539	1494	2174	2347	1397	2693	NA
YLR447C	VMA6	18	17	94.4444	3.50336e-10	3253	0.00431459	183	214	212	985	2357	298	334	239	3381	3316	3253	3459	3460	3485	3723	3416	3553	NA
YGL163C	RAD54	18	17	94.4444	3.50336e-10	999	2.5652e-05	1636	1817	1305	1285	999	985	1163	1411	1445	169	768	916	731	1067	847	247	995	NA
YKL113C	RAD27	18	17	94.4444	3.50336e-10	728	0.00127023	265	766	424	1156	1554	658	715	223	525	761	488	1036	844	728	435	970	1060	NA
YLR055C	SPT8	18	17	94.4444	3.50336e-10	436	0.0212651	610	474	489	412	473	450	431	403	391	414	438	479	391	420	383	436	852	NA
YDL065C	PEX19	18	17	94.4444	3.50336e-10	421	0.059715	452	530	941	495	421	409	456	440	302	518	386	468	413	409	333	349	327	NA
YNL138W	SRV2	18	17	94.4444	3.50336e-10	403	0.072715	422	400	438	366	561	403	486	540	364	380	392	455	460	456	368	362	326	NA
YIL084C	SDS3	15	14	93.3333	2.32739e-08	2870	1.35469e-08	1225	1351	1370	1340	355	3248	4251	3343	2882	2858	2555	3109	3009	3169	NA	NA	NA	NA
YKR092C	SRP40	18	16	88.8889	9.32882e-09	1087	4.06972e-08	999	1056	1425	1002	1440	919	878	1923	1171	1151	1056	1059	1115	1305	1182	1058	NA	NA
YLR376C	PSY3	18	16	88.8889	9.32882e-09	580.5	0.00144109	544	1641	1192	687	899	317	431	1094	641	569	309	592	561	1317	319	376	NA	NA
YDL172C	-	18	16	88.8889	9.32882e-09	420.5	0.0150984	659	934	433	731	1096	327	335	1202	287	327	316	380	1461	1609	408	303	NA	NA
YPR131C	NAT3	18	16	88.8889	9.32882e-09	379.5	0.570707	313	150	592	450	401	270	763	725	419	145	794	154	250	358	532	125	NA	NA
YDR500C	RPL37B	18	15	83.3333	1.88733e-07	2933	0.000130312	2905	3135	3354	3321	3601	3065	2933	2986	3251	253	488	279	237	918	477	NA	NA	NA
YPR017C	DSS4	18	15	83.3333	1.88733e-07	2655	1.67958e-07	1910	1409	426	441	415	467	2932	2826	3077	2937	2603	2655	3208	3717	2818	NA	NA	NA
YLR358C	-	18	15	83.3333	1.88733e-07	1866	0.241035	2064	1866	127	1866	2631	2264	2748	3206	1885	165	322	337	141	141	136	NA	NA	NA
YNL096C	RPS7B	18	15	83.3333	1.88733e-07	1809	3.01378e-08	653	828	2475	686	607	1828	1404	3800	2388	2228	2274	1519	2302	1809	1008	NA	NA	NA
YHR111W	UBA4	18	15	83.3333	1.88733e-07	1380	0.000105978	1777	1361	1452	1579	1380	914	2726	1519	583	171	1502	923	1394	1009	122	NA	NA	NA
YDR076W	RAD55	18	15	83.3333	1.88733e-07	1070	1.39328e-06	1621	270	969	1070	955	1058	2556	2168	2350	2481	961	512	1824	735	1225	NA	NA	NA
YBR012C	-	18	15	83.3333	1.88733e-07	871	2.74836e-06	601	2627	556	1693	582	1058	835	2715	894	814	871	766	888	805	921	NA	NA	NA
YMR251W	GTO3	18	15	83.3333	1.88733e-07	652	0.000234653	490	422	1592	647	652	2109	775	530	752	342	1004	1780	517	365	814	NA	NA	NA
YBR005W	RCR1	18	15	83.3333	1.88733e-07	557	0.000112928	557	2255	546	526	2449	428	553	578	491	1090	535	1079	537	592	1477	NA	NA	NA
YPL205C	-	18	15	83.3333	1.88733e-07	539	0.00217061	608	524	651	572	550	515	478	539	822	599	475	495	533	559	495	NA	NA	NA
YIL090W	ICE2	18	15	83.3333	1.88733e-07	536	0.00104556	708	922	909	501	583	1778	1850	654	433	459	404	383	443	536	399	NA	NA	NA
YPR167C	MET16	18	15	83.3333	1.88733e-07	483	0.0106779	449	695	416	502	555	482	566	447	470	459	395	483	499	547	483	NA	NA	NA
YDL222C	FMP45	18	15	83.3333	1.88733e-07	475	0.178451	442	711	291	489	362	749	504	533	582	259	475	316	314	282	550	NA	NA	NA
YDR392W	SPT3	18	15	83.3333	1.88733e-07	451	0.0276587	468	428	451	368	354	439	521	573	468	587	389	583	429	445	477	NA	NA	NA
YDR078C	SHU2	18	15	83.3333	1.88733e-07	436	0.108684	574	251	965	349	455	373	1167	293	436	397	596	471	258	378	1116	NA	NA	NA
YDR004W	RAD57	18	15	83.3333	1.88733e-07	435	0.529937	574	416	241	504	657	1478	1180	211	179	789	212	346	435	553	371	NA	NA	NA
YDL223C	HBT1	18	15	83.3333	1.88733e-07	375	0.37524	375	324	564	301	251	724	885	427	898	333	314	262	292	394	450	NA	NA	NA
YIL128W	MET18	18	15	83.3333	1.88733e-07	311	0.379125	358	237	300	1170	288	311	255	685	2360	817	396	306	298	1289	305	NA	NA	NA
YKL091C	-	17	14	82.3529	7.13376e-07	588.5	0.00176326	1340	391	1373	347	411	598	618	634	629	588	589	571	584	519	NA	NA	NA	NA
YOL072W	THP1	17	14	82.3529	7.13376e-07	264	0.0136	401	253	293	418	277	240	273	330	354	231	247	229	255	236	NA	NA	NA	NA
YDR439W	LRS4	18	14	77.7778	2.90392e-06	4319	4.73484e-06	4413	4345	4997	4638	4845	4560	4249	5718	4293	273	289	304	1563	1116	NA	NA	NA	NA
YOR031W	CRS5	18	14	77.7778	2.90392e-06	3945	6.59125e-05	1529	256	218	435	322	4756	4561	3974	3700	4073	4502	3929	3961	4867	NA	NA	NA	NA
YBR028C	YPK3	18	14	77.7778	2.90392e-06	3698	3.52246e-07	4430	3309	4432	3629	3767	4083	4534	3973	4525	1234	293	695	483	570	NA	NA	NA	NA
YLR150W	STM1	18	14	77.7778	2.90392e-06	3595	3.03277e-05	381	237	812	441	283	3712	3672	3515	3622	4223	4030	3785	3568	3695	NA	NA	NA	NA
YGR040W	KSS1	18	14	77.7778	2.90392e-06	3583	6.47236e-06	3846	3487	3770	3600	3709	3688	3566	3615	3983	287	1119	953	299	286	NA	NA	NA	NA
YGL076C	RPL7A	18	14	77.7778	2.90392e-06	3113	0.00196559	3147	3372	3429	3654	3467	3079	3045	3178	3313	230	323	275	255	273	NA	NA	NA	NA
YHR132C	ECM14	18	14	77.7778	2.90392e-06	2531.5	5.3828e-06	383	403	345	330	651	3026	3147	2508	2545	2518	3255	3037	3514	3323	NA	NA	NA	NA
YBL093C	ROX3	18	14	77.7778	2.90392e-06	1967.5	7.24756e-06	395	709	407	332	376	2231	2372	2196	2250	1988	1977	1888	1958	1982	NA	NA	NA	NA
YIL119C	RPI1	18	14	77.7778	2.90392e-06	1536	9.76485e-05	3209	1728	2459	2741	1570	240	2946	3080	1083	365	296	341	1298	1502	NA	NA	NA	NA
YDR346C	SVF1	18	14	77.7778	2.90392e-06	1379.5	5.12093e-08	1131	2189	1169	1047	554	2149	1374	1206	1569	1768	1228	1385	2619	2533	NA	NA	NA	NA
YCR005C	CIT2	18	14	77.7778	2.90392e-06	1302.5	0.00267685	3080	1644	720	2218	1221	460	2014	1997	2473	1144	244	225	0	1384	NA	NA	NA	NA
YLR338W	OPI9	18	14	77.7778	2.90392e-06	1255.5	0.000450931	2855	2498	2722	1447	601	1636	2351	416	1664	1064	243	121	796	692	NA	NA	NA	NA
YKR104W	-	18	14	77.7778	2.90392e-06	1164.5	2.89065e-06	998	2148	1554	1375	1321	1737	530	1008	611	890	553	1614	393	2593	NA	NA	NA	NA
YIL148W	RPL40A	18	14	77.7778	2.90392e-06	960.5	0.0729322	2654	1894	2982	1289	1569	1767	339	1604	214	263	249	266	632	254	NA	NA	NA	NA
YLR431C	ATG23	18	14	77.7778	2.90392e-06	957.5	6.21199e-05	453	1044	871	1301	1656	457	437	579	1971	1494	332	462	2376	1395	NA	NA	NA	NA
YIR002C	MPH1	18	14	77.7778	2.90392e-06	734.5	0.00149102	433	1608	1367	547	1013	922	1461	486	987	277	326	362	429	1257	NA	NA	NA	NA
YKL106W	AAT1	18	14	77.7778	2.90392e-06	687	0.0158733	283	1120	272	263	394	709	699	769	669	734	678	759	696	661	NA	NA	NA	NA
YGR144W	THI4	18	14	77.7778	2.90392e-06	641	0.000175208	2269	1322	420	801	3780	439	499	481	461	457	791	553	2071	729	NA	NA	NA	NA
YGL062W	PYC1	18	14	77.7778	2.90392e-06	639	0.000108956	363	500	1957	1381	2759	541	597	623	620	649	629	710	708	1057	NA	NA	NA	NA
YPR018W	RLF2	18	14	77.7778	2.90392e-06	617.5	0.00248451	440	698	2614	382	537	941	323	1885	348	915	324	351	1403	765	NA	NA	NA	NA
YKL057C	NUP120	18	14	77.7778	2.90392e-06	616.5	0.00126556	400	528	560	541	604	617	622	617	647	616	689	612	688	618	NA	NA	NA	NA
YJR087W	-	18	14	77.7778	2.90392e-06	610.5	0.000263327	926	627	2028	550	562	739	726	562	562	615	609	600	601	612	NA	NA	NA	NA
YJR005W	APL1	18	14	77.7778	2.90392e-06	563	0.0551331	525	253	260	1327	1391	571	1097	555	430	576	344	586	257	757	NA	NA	NA	NA
YGR258C	RAD2	18	14	77.7778	2.90392e-06	549.5	0.0016548	357	1514	889	1581	363	656	301	562	450	496	537	1581	470	1091	NA	NA	NA	NA
YML060W	OGG1	18	14	77.7778	2.90392e-06	543	0.0158609	945	1337	276	703	1512	369	312	340	812	877	326	383	322	1224	NA	NA	NA	NA
YBR014C	GRX7	18	14	77.7778	2.90392e-06	533	0.00803374	943	569	319	305	378	802	1517	412	2223	1107	807	497	310	328	NA	NA	NA	NA
YER119C-A	-	18	14	77.7778	2.90392e-06	487.5	0.0138192	592	525	802	764	493	465	385	461	482	399	371	599	369	529	NA	NA	NA	NA
YML070W	DAK1	18	14	77.7778	2.90392e-06	467.5	0.00815027	379	336	1581	322	1710	342	2058	514	1204	446	700	342	489	358	NA	NA	NA	NA
YGL173C	KEM1	18	14	77.7778	2.90392e-06	424.5	0.911982	188	448	119	263	218	468	527	452	473	423	415	405	426	449	NA	NA	NA	NA
YHR077C	NMD2	18	14	77.7778	2.90392e-06	415.5	0.103097	340	463	446	394	473	384	485	446	379	328	352	636	437	382	NA	NA	NA	NA
YGL177W	-	18	14	77.7778	2.90392e-06	405	0.294189	401	617	409	661	604	271	820	1212	282	237	259	310	380	718	NA	NA	NA	NA
YML095C	RAD10	18	14	77.7778	2.90392e-06	403.5	0.126281	421	386	2375	2342	2787	440	2602	319	299	251	251	261	326	809	NA	NA	NA	NA
YDL116W	NUP84	18	14	77.7778	2.90392e-06	362.5	0.177583	346	1572	362	363	384	454	293	822	324	323	440	347	371	361	NA	NA	NA	NA
YDL122W	UBP1	18	14	77.7778	2.90392e-06	352.5	0.466817	279	288	628	1104	923	868	303	281	312	251	407	293	393	453	NA	NA	NA	NA
YGR056W	RSC1	17	13	76.4706	1.03639e-05	3894	3.24462e-06	70	447	847	972	4009	4044	4310	3862	4314	3913	3748	4054	3894	NA	NA	NA	NA	NA
YJL043W	-	18	13	72.2222	3.40278e-05	5232	3.68497e-07	556	5373	6127	6183	5232	5727	6090	5359	5071	5038	416	751	425	NA	NA	NA	NA	NA
YLR350W	ORM2	18	13	72.2222	3.40278e-05	3850	5.06519e-08	486	559	766	1819	4949	4213	3758	4252	4415	4539	3566	3850	3913	NA	NA	NA	NA	NA
YDL133C-A	RPL41B	18	13	72.2222	3.40278e-05	3605	8.4129e-08	653	3836	4014	3942	4028	4135	3605	3409	4137	2796	992	402	911	NA	NA	NA	NA	NA
YDL101C	DUN1	18	13	72.2222	3.40278e-05	3568	1.76344e-05	276	3515	3591	3920	3555	3826	3568	3722	3760	3698	675	1043	208	NA	NA	NA	NA	NA
YFR056C	-	18	13	72.2222	3.40278e-05	3539	8.59467e-08	3470	3775	3631	4315	3539	3136	3757	4124	3932	1134	841	583	422	NA	NA	NA	NA	NA
YDR050C	TPI1	18	13	72.2222	3.40278e-05	3515	0.000104328	761	3285	245	382	3425	3837	0	4470	3951	3515	4417	4272	4256	NA	NA	NA	NA	NA
YDL112W	TRM3	18	13	72.2222	3.40278e-05	3024	2.04796e-06	418	302	1247	366	2982	3024	2996	3141	3186	3204	3274	3040	3187	NA	NA	NA	NA	NA
YPL061W	ALD6	18	13	72.2222	3.40278e-05	2709	3.64159e-05	3165	2428	2927	3520	2374	2709	3136	3406	3958	208	759	1599	242	NA	NA	NA	NA	NA
YLR384C	IKI3	18	13	72.2222	3.40278e-05	2358	6.303e-07	141	2402	2627	2399	2182	1901	2259	2290	2091	2374	2525	2605	2358	NA	NA	NA	NA	NA
YPR198W	SGE1	18	13	72.2222	3.40278e-05	1959	1.77766e-05	435	1959	1165	2720	2571	1241	2223	3203	2346	2989	333	346	383	NA	NA	NA	NA	NA
YOL155C	HPF1	18	13	72.2222	3.40278e-05	1874	3.92236e-06	1905	1874	2932	2077	3018	2142	1844	2470	579	643	939	1406	256	NA	NA	NA	NA	NA
YBL012C	-	18	13	72.2222	3.40278e-05	1694	1.71449e-05	315	327	598	423	1694	1684	1467	1715	1878	1832	2029	1748	2128	NA	NA	NA	NA	NA
YHR179W	OYE2	18	13	72.2222	3.40278e-05	1255	4.90414e-05	334	1997	798	2332	567	2010	2027	2263	2453	1255	340	326	946	NA	NA	NA	NA	NA
YPL264C	-	18	13	72.2222	3.40278e-05	1021	0.004689	312	278	255	280	1518	1548	1021	980	1172	1097	1258	869	1218	NA	NA	NA	NA	NA
YPR122W	AXL1	18	13	72.2222	3.40278e-05	987	5.17314e-05	499	1800	1262	3100	2186	1706	2099	468	423	881	344	494	987	NA	NA	NA	NA	NA
YLR352W	-	18	13	72.2222	3.40278e-05	832	0.000443294	1894	497	832	2446	2393	1906	1302	405	347	407	874	419	358	NA	NA	NA	NA	NA
YJL051W	IRC8	18	13	72.2222	3.40278e-05	711	8.22756e-05	1731	1856	658	620	711	938	831	787	610	549	575	499	1091	NA	NA	NA	NA	NA
YOR021C	-	18	13	72.2222	3.40278e-05	707	0.00651559	1063	259	318	1151	305	757	1445	637	389	944	707	483	1218	NA	NA	NA	NA	NA
YIL132C	CSM2	18	13	72.2222	3.40278e-05	683	0.00229963	711	553	683	537	1455	2030	869	1780	667	312	751	298	308	NA	NA	NA	NA	NA
YHL006C	SHU1	18	13	72.2222	3.40278e-05	640	0.00282832	2144	2249	575	746	337	1557	320	1088	1293	306	640	377	340	NA	NA	NA	NA	NA
YDL167C	NRP1	18	13	72.2222	3.40278e-05	635	0.247157	635	707	277	416	196	211	216	1404	1434	951	1220	1327	351	NA	NA	NA	NA	NA
YOR082C	-	18	13	72.2222	3.40278e-05	631	0.000460973	400	878	2023	1018	961	660	631	599	1012	486	540	484	493	NA	NA	NA	NA	NA
YDL071C	-	18	13	72.2222	3.40278e-05	628	0.000385623	819	889	1113	604	466	457	475	642	562	1169	1307	628	550	NA	NA	NA	NA	NA
YOL152W	FRE7	18	13	72.2222	3.40278e-05	598	0.000322278	687	1116	598	953	455	468	1594	578	2101	590	575	487	606	NA	NA	NA	NA	NA
YBR156C	SLI15	18	13	72.2222	3.40278e-05	539	0.00193159	447	533	2703	539	352	384	1466	601	926	713	425	386	1268	NA	NA	NA	NA	NA
YDL118W	-	18	13	72.2222	3.40278e-05	530	0.182249	263	530	245	397	534	276	869	274	546	491	763	824	1016	NA	NA	NA	NA	NA
YPR158W	CUR1	18	13	72.2222	3.40278e-05	530	0.00319475	624	420	556	515	786	389	827	495	482	530	492	1484	595	NA	NA	NA	NA	NA
YML028W	TSA1	18	13	72.2222	3.40278e-05	520	0.0730918	2278	2535	1613	2411	4101	272	897	318	239	290	243	520	320	NA	NA	NA	NA	NA
YER105C	NUP157	18	13	72.2222	3.40278e-05	509	0.0112307	336	509	468	547	396	315	920	2173	771	743	426	1436	293	NA	NA	NA	NA	NA
YHR206W	SKN7	18	13	72.2222	3.40278e-05	503	0.25045	298	289	240	0	1759	0	1183	328	503	821	1267	2014	2669	NA	NA	NA	NA	NA
YDL133W	SRF1	18	13	72.2222	3.40278e-05	467	0.149871	387	533	202	578	394	675	554	305	467	523	495	440	423	NA	NA	NA	NA	NA
YDR503C	LPP1	18	13	72.2222	3.40278e-05	445	0.553739	582	250	596	316	246	774	474	292	287	276	513	445	875	NA	NA	NA	NA	NA
YNL276C	-	18	13	72.2222	3.40278e-05	436	0.176948	315	269	1347	251	510	611	436	478	475	503	368	423	427	NA	NA	NA	NA	NA
YDL110C	TMA17	18	13	72.2222	3.40278e-05	392	0.356611	1098	288	254	392	649	235	1273	268	299	1204	234	1290	1534	NA	NA	NA	NA	NA
YPL148C	PPT2	18	13	72.2222	3.40278e-05	390	0.0992754	407	372	915	332	785	418	515	370	404	373	345	357	390	NA	NA	NA	NA	NA
YDL169C	UGX2	18	13	72.2222	3.40278e-05	370	0.134841	370	1177	339	1111	366	286	403	708	357	277	352	389	606	NA	NA	NA	NA	NA
YER118C	SHO1	18	13	72.2222	3.40278e-05	356	0.429961	240	374	1006	356	733	1252	455	353	413	347	263	314	276	NA	NA	NA	NA	NA
YJL093C	TOK1	18	13	72.2222	3.40278e-05	340	0.714408	845	1054	340	353	330	221	226	241	488	1059	249	361	260	NA	NA	NA	NA	NA
YBR037C	SCO1	18	13	72.2222	3.40278e-05	334	0.195656	854	755	583	431	224	212	623	334	224	335	231	209	227	NA	NA	NA	NA	NA
YER123W	YCK3	18	13	72.2222	3.40278e-05	328	0.69784	684	309	271	1146	287	254	290	336	693	349	304	328	485	NA	NA	NA	NA	NA
YBR272C	HSM3	18	13	72.2222	3.40278e-05	308	0.255634	1018	1521	389	302	2049	539	268	285	290	291	308	888	300	NA	NA	NA	NA	NA
YFR013W	IOC3	18	12	66.6667	0.00030424	4420	3.10299e-08	760	690	1608	4513	4458	4400	4065	4510	4030	4555	4440	4714	NA	NA	NA	NA	NA	NA
YJL117W	PHO86	18	12	66.6667	0.00030424	4114.5	3.9102e-05	281	5324	5177	4038	4191	4474	3853	4896	4586	3826	594	221	NA	NA	NA	NA	NA	NA
YLR287C	-	18	12	66.6667	0.00030424	4042.5	2.69813e-08	2772	1704	438	4976	4029	3666	4290	4760	4790	4222	4056	3991	NA	NA	NA	NA	NA	NA
YGL211W	NCS6	18	12	66.6667	0.00030424	3983.5	0.000359304	149	155	375	3485	3915	4114	3845	4312	4302	4239	4052	4062	NA	NA	NA	NA	NA	NA
YDR421W	ARO80	18	12	66.6667	0.00030424	3841	4.68255e-06	386	4081	3835	4142	4176	3954	3557	3661	3895	3847	295	391	NA	NA	NA	NA	NA	NA
YGL013C	PDR1	18	12	66.6667	0.00030424	3650	2.58105e-08	833	3594	3810	3895	4167	3568	3420	3740	3788	3706	842	1375	NA	NA	NA	NA	NA	NA
YHR038W	RRF1	18	12	66.6667	0.00030424	3428.5	1.01783e-07	2144	382	759	3502	3728	3435	3389	3422	3452	3004	3561	3975	NA	NA	NA	NA	NA	NA
YCR068W	ATG15	18	12	66.6667	0.00030424	3186	0.00347735	353	286	225	7571	3203	3189	3129	3562	0	3441	3518	3183	NA	NA	NA	NA	NA	NA
YMR157C	AIM36	18	12	66.6667	0.00030424	2836.5	8.76799e-05	265	264	346	2660	2864	2882	2785	2833	2840	2858	2965	2930	NA	NA	NA	NA	NA	NA
YLR125W	-	18	12	66.6667	0.00030424	2755	7.7823e-08	799	1076	731	2412	2729	2996	3176	2938	2888	2781	2649	3136	NA	NA	NA	NA	NA	NA
YBR269C	FMP21	18	12	66.6667	0.00030424	2697.5	0.00031014	242	267	277	3342	3062	2879	3042	3172	2705	2660	2690	2571	NA	NA	NA	NA	NA	NA
YDR270W	CCC2	18	12	66.6667	0.00030424	2225	2.1724e-06	646	381	395	2491	3591	2520	2316	1941	1690	2439	2365	2134	NA	NA	NA	NA	NA	NA
YDR372C	VPS74	18	12	66.6667	0.00030424	2179	0.00762462	286	336	221	2215	2967	2957	3380	2143	3353	880	213	2253	NA	NA	NA	NA	NA	NA
YLL051C	FRE6	18	12	66.6667	0.00030424	2002	5.13145e-06	1990	2049	2190	2196	2105	1980	2014	2092	1816	926	307	345	NA	NA	NA	NA	NA	NA
YHR082C	KSP1	18	12	66.6667	0.00030424	1943.5	4.35179e-05	2598	2308	1943	2740	1675	1944	2702	2278	1833	292	332	309	NA	NA	NA	NA	NA	NA
YGR053C	-	18	12	66.6667	0.00030424	1925	0.0217692	333	363	290	2689	0	2331	3271	0	2275	1941	2427	1909	NA	NA	NA	NA	NA	NA
YBR035C	PDX3	18	12	66.6667	0.00030424	1899.5	0.0462371	279	4277	3110	4763	201	160	389	3733	4251	3993	689	267	NA	NA	NA	NA	NA	NA
YHR035W	-	18	12	66.6667	0.00030424	1787	7.91697e-06	1486	439	2088	526	718	3890	3027	2852	2238	478	653	3149	NA	NA	NA	NA	NA	NA
YJL077C	ICS3	18	12	66.6667	0.00030424	1769	3.1642e-05	391	879	1018	292	416	2864	2458	1502	3213	2036	2838	2251	NA	NA	NA	NA	NA	NA
YNL281W	HCH1	18	12	66.6667	0.00030424	1523.5	2.44171e-05	316	586	1820	2220	1578	360	1660	1385	1469	2042	2292	695	NA	NA	NA	NA	NA	NA
YER089C	PTC2	18	12	66.6667	0.00030424	1437	0.000329545	806	3312	2351	3163	2359	543	1804	1155	223	324	1719	593	NA	NA	NA	NA	NA	NA
YML010C-B	-	18	12	66.6667	0.00030424	1374	0.000232075	308	300	276	1084	1144	1225	1692	1523	2407	1944	2261	2374	NA	NA	NA	NA	NA	NA
YDL086W	-	18	12	66.6667	0.00030424	1276	1.14301e-05	1306	1198	1016	1289	1348	1712	1263	2535	1370	934	395	379	NA	NA	NA	NA	NA	NA
YIR020C	-	18	12	66.6667	0.00030424	1265.5	0.0011299	448	2140	1277	2381	1254	978	2254	1787	3269	278	274	289	NA	NA	NA	NA	NA	NA
YNL035C	-	18	12	66.6667	0.00030424	1094	0.000183286	2500	1514	1707	1232	449	956	1946	1573	310	488	446	539	NA	NA	NA	NA	NA	NA
YHR013C	ARD1	18	12	66.6667	0.00030424	1050.5	0.0300106	401	795	1588	1726	1306	1562	1722	0	1908	242	285	343	NA	NA	NA	NA	NA	NA
YOR273C	TPO4	18	12	66.6667	0.00030424	1022	2.00637e-06	1186	3272	1880	1485	1028	1053	953	1016	991	864	950	949	NA	NA	NA	NA	NA	NA
YNR010W	CSE2	18	12	66.6667	0.00030424	1006.5	0.000158	296	351	642	1589	921	1169	1042	971	1206	1488	866	1085	NA	NA	NA	NA	NA	NA
YGR110W	CLD1	18	12	66.6667	0.00030424	976	6.13674e-05	395	1004	2683	1840	2002	1145	980	794	928	972	411	460	NA	NA	NA	NA	NA	NA
YML007W	YAP1	18	12	66.6667	0.00030424	967.5	0.00684776	278	367	1055	619	506	961	237	979	1124	974	1407	1175	NA	NA	NA	NA	NA	NA
YHR155W	YSP1	18	12	66.6667	0.00030424	962.5	0.000166245	364	1606	398	1682	635	1782	837	1671	448	465	1536	1088	NA	NA	NA	NA	NA	NA
YOL056W	GPM3	18	12	66.6667	0.00030424	956	0.00319146	412	1014	461	1079	343	1333	984	256	1605	1054	434	928	NA	NA	NA	NA	NA	NA
YHR041C	SRB2	18	12	66.6667	0.00030424	941	0.00181911	443	1524	3015	2213	2652	2648	1439	358	325	319	399	327	NA	NA	NA	NA	NA	NA
YGR138C	TPO2	18	12	66.6667	0.00030424	900	5.05677e-05	500	404	704	1853	827	1998	719	446	1434	1773	1747	973	NA	NA	NA	NA	NA	NA
YNR032W	PPG1	18	12	66.6667	0.00030424	870.5	0.00142689	546	823	1971	1113	1700	1129	1300	263	313	918	571	471	NA	NA	NA	NA	NA	NA
YCL061C	MRC1	18	12	66.6667	0.00030424	831	0.000161772	600	1024	409	712	644	454	950	569	1161	1079	1511	1409	NA	NA	NA	NA	NA	NA
YGR037C	ACB1	18	12	66.6667	0.00030424	829.5	1.26601e-05	617	520	1229	1780	1765	777	825	2149	2552	834	738	771	NA	NA	NA	NA	NA	NA
YOR352W	-	18	12	66.6667	0.00030424	809.5	0.0128643	354	247	652	967	2079	353	1277	1416	1394	336	1282	286	NA	NA	NA	NA	NA	NA
YBL015W	ACH1	18	12	66.6667	0.00030424	783	0.00268297	829	723	1632	342	1023	1172	802	330	272	1341	516	764	NA	NA	NA	NA	NA	NA
YPL258C	THI21	18	12	66.6667	0.00030424	772.5	0.000220788	602	612	684	910	1084	861	404	2175	1622	366	572	1692	NA	NA	NA	NA	NA	NA
YNL146W	-	18	12	66.6667	0.00030424	756.5	0.0023733	649	244	762	1650	1419	1378	751	1137	1253	385	454	383	NA	NA	NA	NA	NA	NA
YGR222W	PET54	18	12	66.6667	0.00030424	744	0.0425402	1113	525	905	1516	1418	1051	441	583	963	199	194	339	NA	NA	NA	NA	NA	NA
YLR234W	TOP3	18	12	66.6667	0.00030424	734	0.244653	718	393	1271	1471	1014	1024	1694	250	202	231	750	234	NA	NA	NA	NA	NA	NA
YBR005W	RCR1	18	12	66.6667	0.00030424	689.5	0.000750249	503	700	785	695	594	713	628	687	692	641	706	635	NA	NA	NA	NA	NA	NA
YBR020W	GAL1	18	12	66.6667	0.00030424	689	0.000176194	494	481	869	503	3042	509	1816	1259	1524	508	495	1404	NA	NA	NA	NA	NA	NA
YGL079W	KXD1	18	12	66.6667	0.00030424	688.5	0.000935484	1867	535	2408	673	561	1048	273	704	2097	609	752	389	NA	NA	NA	NA	NA	NA
YDR509W	-	18	12	66.6667	0.00030424	678.5	0.00105126	401	891	402	661	683	674	771	822	805	639	704	651	NA	NA	NA	NA	NA	NA
YGR273C	-	18	12	66.6667	0.00030424	676	0.000278148	898	704	718	521	648	560	1243	533	646	556	827	2914	NA	NA	NA	NA	NA	NA
YDR500C	RPL37B	18	12	66.6667	0.00030424	660.5	0.0129429	115	592	389	823	841	955	431	926	610	798	519	711	NA	NA	NA	NA	NA	NA
YHL005C	-	18	12	66.6667	0.00030424	646.5	0.110807	269	687	889	1084	1176	337	229	606	2484	231	773	411	NA	NA	NA	NA	NA	NA
YBL056W	PTC3	18	12	66.6667	0.00030424	636	0.233054	228	285	894	558	311	714	869	872	288	1425	1198	0	NA	NA	NA	NA	NA	NA
YPL024W	RMI1	18	12	66.6667	0.00030424	629.5	0.742386	237	188	392	249	872	901	1356	1371	867	232	1222	211	NA	NA	NA	NA	NA	NA
YGR149W	-	18	12	66.6667	0.00030424	625.5	0.00075617	817	2626	476	526	2333	637	614	2187	1004	383	372	418	NA	NA	NA	NA	NA	NA
YDL023C	-	18	12	66.6667	0.00030424	616	0.00170955	511	2302	1395	497	453	976	547	851	423	1518	685	286	NA	NA	NA	NA	NA	NA
YOL075C	-	18	12	66.6667	0.00030424	613	0.219285	1608	826	2150	289	1757	2011	250	254	445	243	781	247	NA	NA	NA	NA	NA	NA
YLR422W	-	18	12	66.6667	0.00030424	604.5	0.072681	2288	254	2277	915	2632	222	666	564	645	482	376	253	NA	NA	NA	NA	NA	NA
YGL014W	PUF4	18	12	66.6667	0.00030424	602	0.00157401	602	602	676	1125	570	629	611	496	547	742	580	540	NA	NA	NA	NA	NA	NA
YGR291C	-	18	12	66.6667	0.00030424	571.5	0.00738229	466	548	391	619	483	569	574	597	581	592	552	606	NA	NA	NA	NA	NA	NA
YGL133W	ITC1	18	12	66.6667	0.00030424	570	0.219285	198	337	918	381	271	265	759	849	906	322	780	874	NA	NA	NA	NA	NA	NA
YER173W	RAD24	18	12	66.6667	0.00030424	565.5	0.00463497	368	3664	623	890	343	508	318	755	441	1042	454	1167	NA	NA	NA	NA	NA	NA
YML020W	-	18	12	66.6667	0.00030424	563	0.00199872	669	443	517	508	717	520	606	1047	1597	442	1202	374	NA	NA	NA	NA	NA	NA
YDL100C	GET3	15	10	66.6667	0.00115478	554.5	0.00325708	498	565	1255	691	628	1353	544	510	508	538	NA	NA	NA	NA	NA	NA	NA	NA
YJR056C	-	18	12	66.6667	0.00030424	532.5	0.00735504	610	522	529	520	463	497	538	824	502	536	551	554	NA	NA	NA	NA	NA	NA
YLR032W	RAD5	18	12	66.6667	0.00030424	531.5	0.146789	1134	280	292	281	666	774	253	392	776	621	842	442	NA	NA	NA	NA	NA	NA
YDR216W	ADR1	18	12	66.6667	0.00030424	518.5	0.00963355	1293	1450	515	966	575	308	522	478	1673	379	346	320	NA	NA	NA	NA	NA	NA
YFL012W	-	18	12	66.6667	0.00030424	509	0.1715	963	240	889	1198	1707	329	408	269	1030	264	610	278	NA	NA	NA	NA	NA	NA
YNR042W	-	18	12	66.6667	0.00030424	493	0.0527964	507	271	828	256	450	484	366	917	502	1260	380	1157	NA	NA	NA	NA	NA	NA
YIL006W	YIA6	18	12	66.6667	0.00030424	492	0.0456307	343	450	381	290	485	557	450	499	526	655	596	708	NA	NA	NA	NA	NA	NA
YER161C	SPT2	18	12	66.6667	0.00030424	491.5	0.0308891	1525	340	403	1450	383	1342	313	1336	287	261	906	580	NA	NA	NA	NA	NA	NA
YDR033W	MRH1	18	12	66.6667	0.00030424	483	0.834996	209	324	922	259	823	194	785	642	272	1446	185	1211	NA	NA	NA	NA	NA	NA
YGL078C	DBP3	18	12	66.6667	0.00030424	470	0.02656	594	489	485	397	783	550	413	432	485	455	436	441	NA	NA	NA	NA	NA	NA
YJR043C	POL32	18	12	66.6667	0.00030424	462.5	0.307225	483	301	581	0	891	470	292	724	324	808	300	455	NA	NA	NA	NA	NA	NA
YLR102C	APC9	18	12	66.6667	0.00030424	460.5	0.108744	305	469	582	1028	452	383	620	1371	380	256	572	285	NA	NA	NA	NA	NA	NA
YCR011C	ADP1	18	12	66.6667	0.00030424	456.5	0.0245008	396	514	499	414	1390	736	401	1430	352	508	354	329	NA	NA	NA	NA	NA	NA
YBR092C	PHO3	18	12	66.6667	0.00030424	445	0.0245796	562	474	387	577	580	1414	407	413	392	411	416	515	NA	NA	NA	NA	NA	NA
YIL055C	-	18	12	66.6667	0.00030424	442	0.0346007	586	372	374	378	504	419	465	502	1025	385	788	399	NA	NA	NA	NA	NA	NA
YDL183C	-	18	12	66.6667	0.00030424	430.5	0.107116	1585	0	301	306	621	452	960	597	398	409	1037	405	NA	NA	NA	NA	NA	NA
YGR162W	TIF4631	18	12	66.6667	0.00030424	421.5	0.109772	321	335	548	358	724	459	459	454	390	413	398	430	NA	NA	NA	NA	NA	NA
YDR279W	RNH202	18	12	66.6667	0.00030424	409.5	0.377894	621	205	329	398	1050	448	421	301	436	351	319	484	NA	NA	NA	NA	NA	NA
YMR100W	MUB1	18	12	66.6667	0.00030424	409.5	0.216971	475	623	299	583	888	301	592	912	344	295	283	302	NA	NA	NA	NA	NA	NA
YHR064C	SSZ1	18	12	66.6667	0.00030424	406.5	0.602652	0	403	410	1051	498	160	1226	497	210	1174	203	237	NA	NA	NA	NA	NA	NA
YJL128C	PBS2	18	12	66.6667	0.00030424	394	0.930448	233	794	434	652	247	354	206	728	279	257	805	744	NA	NA	NA	NA	NA	NA
YPR164W	MMS1	18	12	66.6667	0.00030424	380.5	0.0654484	344	393	331	368	1146	1138	421	352	350	1727	557	291	NA	NA	NA	NA	NA	NA
YIR019C	MUC1	18	12	66.6667	0.00030424	363	0.90711	390	365	517	361	442	329	250	209	264	954	431	344	NA	NA	NA	NA	NA	NA
YER156C	-	18	12	66.6667	0.00030424	346.5	0.629656	171	1030	750	238	530	202	289	229	404	1589	247	672	NA	NA	NA	NA	NA	NA
YOR302W	-	18	12	66.6667	0.00030424	342.5	0.694265	332	386	351	341	344	302	363	318	529	333	228	949	NA	NA	NA	NA	NA	NA
YDL131W	LYS21	18	12	66.6667	0.00030424	319.5	0.839349	240	250	306	243	707	644	1955	2432	271	491	265	333	NA	NA	NA	NA	NA	NA
YDL134C	PPH21	18	12	66.6667	0.00030424	317	0.834996	195	334	263	860	394	2157	753	300	899	261	247	228	NA	NA	NA	NA	NA	NA
YDL162C	-	18	12	66.6667	0.00030424	308.5	0.437241	538	334	251	344	594	278	223	421	263	279	351	283	NA	NA	NA	NA	NA	NA
YMR179W	SPT21	18	12	66.6667	0.00030424	291.5	0.325916	236	414	1077	870	148	289	424	610	207	294	190	282	NA	NA	NA	NA	NA	NA
YNL322C	KRE1	18	12	66.6667	0.00030424	240	0.0607514	0	1843	712	354	224	203	220	490	223	256	591	195	NA	NA	NA	NA	NA	NA
YLR402W	-	18	12	66.6667	0.00030424	235	0.0332464	683	151	136	1448	222	1880	323	248	190	213	164	301	NA	NA	NA	NA	NA	NA
YDR125C	ECM18	18	11	61.1111	0.00208095	4488	4.0511e-07	716	364	4601	4987	4827	4488	4096	4530	4243	5056	3976	NA	NA	NA	NA	NA	NA	NA
YBR084W	MIS1	18	11	61.1111	0.00208095	4296	2.6119e-06	5154	4152	4645	4296	4431	4120	4920	6748	3992	523	272	NA	NA	NA	NA	NA	NA	NA
YDR217C	RAD9	18	11	61.1111	0.00208095	4249	7.18586e-07	375	4852	4736	4653	5860	4401	3625	3855	3180	4249	487	NA	NA	NA	NA	NA	NA	NA
YML048W-A	-	18	11	61.1111	0.00208095	4019	0.000459958	3904	0	5065	3716	4757	4019	4203	4180	4180	299	307	NA	NA	NA	NA	NA	NA	NA
YIL098C	FMC1	18	11	61.1111	0.00208095	3916	1.05977e-05	296	279	3925	3989	4223	4439	4593	3912	3471	3632	3916	NA	NA	NA	NA	NA	NA	NA
YLR089C	ALT1	18	11	61.1111	0.00208095	3777	9.66255e-07	333	507	3644	3554	3774	4045	3777	3819	4199	4269	3881	NA	NA	NA	NA	NA	NA	NA
YDL242W	-	18	11	61.1111	0.00208095	3554	2.29258e-07	411	960	3406	3694	3495	3554	3668	3851	3828	3547	3870	NA	NA	NA	NA	NA	NA	NA
YBL071W-A	KTI11	18	11	61.1111	0.00208095	3520	0.00136632	3729	3544	3895	3520	3664	3262	3453	3796	194	345	224	NA	NA	NA	NA	NA	NA	NA
YDR465C	RMT2	18	11	61.1111	0.00208095	3432	1.91753e-06	360	348	3278	3432	3454	3646	4158	3979	2935	3424	3494	NA	NA	NA	NA	NA	NA	NA
YNR024W	MPP6	18	11	61.1111	0.00208095	3052	3.2997e-05	199	368	2938	3114	2992	2916	3052	3183	3498	3120	3216	NA	NA	NA	NA	NA	NA	NA
YPR009W	SUT2	18	11	61.1111	0.00208095	3046	5.0304e-07	525	2147	522	4134	4147	3608	4015	3595	1921	3032	3046	NA	NA	NA	NA	NA	NA	NA
YNL109W	-	18	11	61.1111	0.00208095	2605	1.90527e-06	2540	2669	2850	3011	3129	2605	2395	3737	2389	320	549	NA	NA	NA	NA	NA	NA	NA
YLR337C	VRP1	18	11	61.1111	0.00208095	2360	6.39564e-08	2132	1394	2069	3229	2360	2754	2529	2733	2528	2287	1756	NA	NA	NA	NA	NA	NA	NA
YML058W-A	HUG1	18	11	61.1111	0.00208095	2325	6.51655e-05	2621	2060	2766	2325	1518	2316	2821	2461	2970	280	257	NA	NA	NA	NA	NA	NA	NA
YIL041W	GVP36	18	11	61.1111	0.00208095	2279	2.37855e-06	477	3250	2874	2590	896	850	1333	2279	3286	3521	699	NA	NA	NA	NA	NA	NA	NA
YDL243C	AAD4	18	11	61.1111	0.00208095	2102	2.47518e-05	449	247	2046	2185	2102	2196	2262	2325	1840	2274	1601	NA	NA	NA	NA	NA	NA	NA
YOR246C	-	18	11	61.1111	0.00208095	1659	0.000235372	447	2121	1810	1871	390	1659	1662	1741	915	316	479	NA	NA	NA	NA	NA	NA	NA
YOR379C	-	18	11	61.1111	0.00208095	1499	0.00119059	315	893	269	1668	1956	1680	2475	1499	2744	295	735	NA	NA	NA	NA	NA	NA	NA
YNL024C	-	18	11	61.1111	0.00208095	1235	0.00111079	574	345	1282	1718	1342	1231	2167	1468	289	1235	300	NA	NA	NA	NA	NA	NA	NA
YDL002C	NHP10	18	11	61.1111	0.00208095	1219	0.000686976	390	322	477	2339	2024	4250	1464	391	1219	409	1757	NA	NA	NA	NA	NA	NA	NA
YDR007W	TRP1	18	11	61.1111	0.00208095	1150	0.00059365	667	608	2716	259	1917	986	1317	1430	1150	1260	336	NA	NA	NA	NA	NA	NA	NA
YBL066C	SEF1	18	11	61.1111	0.00208095	1103	7.29822e-06	401	931	1407	1100	1103	1167	1040	1079	2181	2025	3473	NA	NA	NA	NA	NA	NA	NA
YJR038C	-	18	11	61.1111	0.00208095	1049	0.00475752	852	1277	520	274	1348	1653	353	1564	1114	1049	265	NA	NA	NA	NA	NA	NA	NA
YBR134W	-	18	11	61.1111	0.00208095	967	0.00129596	680	801	967	2835	2866	1529	286	913	2715	2480	195	NA	NA	NA	NA	NA	NA	NA
YLR104W	LCL2	18	11	61.1111	0.00208095	923	0.00131805	2493	923	2220	333	789	567	3104	2355	448	979	253	NA	NA	NA	NA	NA	NA	NA
YJR053W	BFA1	18	11	61.1111	0.00208095	922	0.000238977	957	1364	922	392	3269	2594	2051	424	500	484	712	NA	NA	NA	NA	NA	NA	NA
YNL105W	RRT16	18	11	61.1111	0.00208095	890	0.00133746	405	956	2375	816	1635	1012	1298	890	465	274	494	NA	NA	NA	NA	NA	NA	NA
YKR087C	OMA1	18	11	61.1111	0.00208095	868	0.000569336	960	397	386	477	1246	868	1441	1381	498	716	1255	NA	NA	NA	NA	NA	NA	NA
YMR275C	BUL1	18	11	61.1111	0.00208095	840	0.00119736	424	1498	363	1127	840	1141	564	332	990	1104	753	NA	NA	NA	NA	NA	NA	NA
YOL043C	NTG2	18	11	61.1111	0.00208095	833	0.0114788	331	354	256	515	1400	984	1650	1148	1304	833	336	NA	NA	NA	NA	NA	NA	NA
YDR451C	YHP1	18	11	61.1111	0.00208095	832	0.000410174	781	1767	3214	2578	2423	832	911	308	414	406	630	NA	NA	NA	NA	NA	NA	NA
YPR040W	TIP41	18	11	61.1111	0.00208095	820	0.000808768	483	440	1787	2193	2013	1254	1945	317	820	363	524	NA	NA	NA	NA	NA	NA	NA
YKL168C	KKQ8	18	11	61.1111	0.00208095	817	9.4984e-05	995	1296	896	969	746	702	842	775	817	749	728	NA	NA	NA	NA	NA	NA	NA
YMR135C	GID8	18	11	61.1111	0.00208095	808	0.0177274	1617	1754	1600	377	261	808	817	1900	229	742	369	NA	NA	NA	NA	NA	NA	NA
YMR006C	PLB2	18	11	61.1111	0.00208095	797	0.0113736	1333	324	1595	375	797	1525	302	517	1091	1037	268	NA	NA	NA	NA	NA	NA	NA
YCL040W	GLK1	18	11	61.1111	0.00208095	795	0.00174874	312	291	659	575	1103	795	1712	1797	1819	395	1374	NA	NA	NA	NA	NA	NA	NA
YBR270C	BIT2	18	11	61.1111	0.00208095	792	0.0218662	319	318	469	362	253	1068	926	1094	1035	792	1620	NA	NA	NA	NA	NA	NA	NA
YBR009C	HHF1	18	11	61.1111	0.00208095	771	0.000936191	763	800	756	1283	817	827	819	754	771	566	298	NA	NA	NA	NA	NA	NA	NA
YIL101C	XBP1	18	11	61.1111	0.00208095	768	0.000791013	1008	978	973	622	464	768	867	584	542	401	1224	NA	NA	NA	NA	NA	NA	NA
YPL021W	ECM23	18	11	61.1111	0.00208095	759	0.000715082	759	1054	504	346	1149	1122	1508	721	423	1606	462	NA	NA	NA	NA	NA	NA	NA
YGR244C	LSC2	18	11	61.1111	0.00208095	750	0.000583811	627	1206	750	1080	600	1044	966	491	468	503	863	NA	NA	NA	NA	NA	NA	NA
YGR139W	-	18	11	61.1111	0.00208095	745	0.000406676	583	745	2325	1815	1515	754	489	1604	484	473	414	NA	NA	NA	NA	NA	NA	NA
YOL041C	NOP12	18	11	61.1111	0.00208095	731	0.00430776	490	1330	1610	344	288	395	731	379	1309	1478	1104	NA	NA	NA	NA	NA	NA	NA
YGR088W	CTT1	18	11	61.1111	0.00208095	727	0.00536057	566	727	959	350	775	327	1370	1754	346	329	1442	NA	NA	NA	NA	NA	NA	NA
YIL030C	SSM4	18	11	61.1111	0.00208095	709	0.000972511	600	419	709	2636	1419	1192	1760	512	1237	279	582	NA	NA	NA	NA	NA	NA	NA
YPL115C	BEM3	18	11	61.1111	0.00208095	707	0.164873	208	206	2058	496	314	1175	272	842	1294	1157	707	NA	NA	NA	NA	NA	NA	NA
YGL198W	YIP4	18	11	61.1111	0.00208095	698	0.0139868	366	1074	228	698	692	739	2325	2588	341	344	1091	NA	NA	NA	NA	NA	NA	NA
YDR169C-A	-	18	11	61.1111	0.00208095	695	0.0142535	441	695	977	1018	2488	1316	1842	208	462	695	272	NA	NA	NA	NA	NA	NA	NA
YHR022C	-	18	11	61.1111	0.00208095	679	0.00442766	848	925	679	1470	415	1071	516	414	680	361	387	NA	NA	NA	NA	NA	NA	NA
YDR445C	-	18	11	61.1111	0.00208095	663	0.00569008	416	448	1714	664	358	1715	1373	1279	333	663	312	NA	NA	NA	NA	NA	NA	NA
YLR297W	-	18	11	61.1111	0.00208095	657	0.000822086	452	479	985	766	657	1541	496	558	647	1068	881	NA	NA	NA	NA	NA	NA	NA
YHR044C	DOG1	18	11	61.1111	0.00208095	648	0.00183737	458	436	424	648	403	1006	423	798	1375	1971	1152	NA	NA	NA	NA	NA	NA	NA
YLR037C	PAU23	18	11	61.1111	0.00208095	642	0.00236333	568	397	626	684	642	657	642	633	640	727	727	NA	NA	NA	NA	NA	NA	NA
YER128W	-	18	11	61.1111	0.00208095	635	0.0632041	396	453	307	822	635	928	844	974	1202	269	248	NA	NA	NA	NA	NA	NA	NA
YCR048W	ARE1	18	11	61.1111	0.00208095	619	0.00877803	316	807	619	425	990	1220	1467	357	1425	298	457	NA	NA	NA	NA	NA	NA	NA
YNL077W	APJ1	18	11	61.1111	0.00208095	606	0.0131772	293	1105	606	331	1807	288	520	445	677	887	2808	NA	NA	NA	NA	NA	NA	NA
YDL151C	BUD30	18	11	61.1111	0.00208095	586	0.713601	250	928	1316	408	586	166	192	712	1546	153	601	NA	NA	NA	NA	NA	NA	NA
YGL034C	-	18	11	61.1111	0.00208095	578	0.0104639	578	411	346	635	725	516	528	585	582	539	788	NA	NA	NA	NA	NA	NA	NA
YJL129C	TRK1	18	11	61.1111	0.00208095	566	0.344718	340	1282	368	793	859	616	815	190	227	270	566	NA	NA	NA	NA	NA	NA	NA
YLR445W	-	18	11	61.1111	0.00208095	564	0.0275641	407	856	386	338	779	359	564	663	324	610	906	NA	NA	NA	NA	NA	NA	NA
YOL151W	GRE2	18	11	61.1111	0.00208095	559	0.0400033	347	340	2165	346	257	2853	283	2309	559	821	634	NA	NA	NA	NA	NA	NA	NA
YNL031C	HHT2	18	11	61.1111	0.00208095	550	0.00548479	656	702	523	550	439	577	1053	492	542	511	589	NA	NA	NA	NA	NA	NA	NA
YLR405W	DUS4	18	11	61.1111	0.00208095	547	0.0329562	375	298	357	771	960	334	836	318	688	547	1448	NA	NA	NA	NA	NA	NA	NA
YGL039W	-	18	11	61.1111	0.00208095	544	0.00543588	544	576	562	2960	405	380	1024	432	1067	482	453	NA	NA	NA	NA	NA	NA	NA
YGR176W	-	18	11	61.1111	0.00208095	540	0.0304904	544	470	556	498	533	558	540	1267	591	320	297	NA	NA	NA	NA	NA	NA	NA
YBR075W	-	18	11	61.1111	0.00208095	539	0.0199501	539	515	298	879	306	1094	1100	1473	309	573	471	NA	NA	NA	NA	NA	NA	NA
YFR009W	GCN20	18	11	61.1111	0.00208095	531	0.0220157	920	333	373	551	563	506	533	493	531	578	515	NA	NA	NA	NA	NA	NA	NA
YDL188C	PPH22	18	11	61.1111	0.00208095	508	0.236599	571	548	615	788	249	498	508	286	565	380	274	NA	NA	NA	NA	NA	NA	NA
YBR008C	FLR1	18	11	61.1111	0.00208095	505	0.223913	287	280	220	505	263	1020	677	328	1656	978	2088	NA	NA	NA	NA	NA	NA	NA
YGL086W	MAD1	18	11	61.1111	0.00208095	497	0.0168921	331	740	637	497	411	355	901	1571	1102	327	400	NA	NA	NA	NA	NA	NA	NA
YJR091C	JSN1	18	11	61.1111	0.00208095	494	0.0148533	1241	557	550	428	334	504	435	1179	480	494	458	NA	NA	NA	NA	NA	NA	NA
YBR014C	GRX7	18	11	61.1111	0.00208095	493	0.00528093	341	412	402	421	493	1209	492	2339	2345	524	740	NA	NA	NA	NA	NA	NA	NA
YKL114C	APN1	18	11	61.1111	0.00208095	493	0.337991	549	285	245	311	493	546	504	299	924	654	340	NA	NA	NA	NA	NA	NA	NA
YOL089C	HAL9	18	11	61.1111	0.00208095	493	0.0100997	493	687	361	1495	487	363	347	674	994	1383	379	NA	NA	NA	NA	NA	NA	NA
YJL066C	MPM1	18	11	61.1111	0.00208095	491	0.0112276	428	827	376	747	510	430	443	518	489	2122	491	NA	NA	NA	NA	NA	NA	NA
YMR306W	FKS3	18	11	61.1111	0.00208095	491	0.00390893	491	463	1578	400	431	2490	690	378	382	925	1120	NA	NA	NA	NA	NA	NA	NA
YPL194W	DDC1	18	11	61.1111	0.00208095	490	0.00681758	2591	363	2364	357	768	615	435	1827	345	490	382	NA	NA	NA	NA	NA	NA	NA
YPL070W	MUK1	18	11	61.1111	0.00208095	487	0.0286289	352	851	579	467	808	316	487	1398	1238	304	326	NA	NA	NA	NA	NA	NA	NA
YOL016C	CMK2	18	11	61.1111	0.00208095	483	0.0373268	644	0	1106	474	554	452	472	392	483	1279	880	NA	NA	NA	NA	NA	NA	NA
YPR156C	TPO3	18	11	61.1111	0.00208095	482	0.00647382	618	1603	1452	445	413	812	493	482	398	463	476	NA	NA	NA	NA	NA	NA	NA
YDR471W	RPL27B	18	11	61.1111	0.00208095	470	0.319734	1856	1341	284	1031	1535	1153	470	218	246	385	205	NA	NA	NA	NA	NA	NA	NA
YHR202W	-	18	11	61.1111	0.00208095	458	0.00712223	458	1796	2467	394	388	374	1196	339	786	780	388	NA	NA	NA	NA	NA	NA	NA
YGL058W	RAD6	18	11	61.1111	0.00208095	456	0.713119	202	119	663	348	1408	2658	1608	2298	456	148	164	NA	NA	NA	NA	NA	NA	NA
YOR322C	LDB19	18	11	61.1111	0.00208095	455	0.0474512	890	1354	534	2320	866	323	346	455	305	332	297	NA	NA	NA	NA	NA	NA	NA
YPR065W	ROX1	18	11	61.1111	0.00208095	454	0.0233029	454	319	353	300	2860	462	337	2435	864	388	1445	NA	NA	NA	NA	NA	NA	NA
YOR265W	RBL2	18	11	61.1111	0.00208095	453	0.0429405	513	367	352	700	320	398	504	453	388	1251	797	NA	NA	NA	NA	NA	NA	NA
YKL068W	NUP100	18	11	61.1111	0.00208095	453	0.113964	378	397	453	500	500	401	492	489	510	319	368	NA	NA	NA	NA	NA	NA	NA
YJR026W	-	18	11	61.1111	0.00208095	448	0.0757426	448	1051	391	1052	255	304	299	392	482	1513	957	NA	NA	NA	NA	NA	NA	NA
YDR092W	UBC13	18	11	61.1111	0.00208095	444	0.0956499	444	402	556	471	481	370	613	325	418	844	296	NA	NA	NA	NA	NA	NA	NA
YOR382W	FIT2	18	11	61.1111	0.00208095	434	0.0392269	434	0	2587	3482	289	292	3134	2196	3451	389	338	NA	NA	NA	NA	NA	NA	NA
YDL056W	MBP1	18	11	61.1111	0.00208095	409	0.15743	259	811	318	922	1378	1611	703	409	266	276	352	NA	NA	NA	NA	NA	NA	NA
YDR447C	RPS17B	18	11	61.1111	0.00208095	398	0.0213682	294	1906	921	1512	360	939	398	310	1004	396	354	NA	NA	NA	NA	NA	NA	NA
YNL072W	RNH201	18	11	61.1111	0.00208095	396	0.207259	592	337	306	335	433	396	416	768	465	338	360	NA	NA	NA	NA	NA	NA	NA
YPL017C	IRC15	18	11	61.1111	0.00208095	390	0.141377	561	338	383	497	472	613	350	369	390	393	371	NA	NA	NA	NA	NA	NA	NA
YJL099W	CHS6	18	11	61.1111	0.00208095	390	0.390592	1151	390	1294	1320	359	1189	160	273	400	238	310	NA	NA	NA	NA	NA	NA	NA
YEL052W	AFG1	18	11	61.1111	0.00208095	388	0.688675	290	236	278	637	394	394	536	375	361	392	388	NA	NA	NA	NA	NA	NA	NA
YBL103C	RTG3	18	11	61.1111	0.00208095	385	0.371607	437	352	385	381	377	386	727	388	610	222	368	NA	NA	NA	NA	NA	NA	NA
YKL086W	SRX1	18	11	61.1111	0.00208095	379	0.0700117	605	317	344	1141	468	379	369	299	1179	338	945	NA	NA	NA	NA	NA	NA	NA
YDR124W	-	18	11	61.1111	0.00208095	378	0.100845	471	364	388	1391	412	360	886	361	378	359	344	NA	NA	NA	NA	NA	NA	NA
YMR086W	-	18	11	61.1111	0.00208095	378	0.110745	293	433	378	1269	325	374	343	338	1109	807	396	NA	NA	NA	NA	NA	NA	NA
YNL242W	ATG2	18	11	61.1111	0.00208095	373	0.935567	182	217	276	287	326	1627	433	379	373	455	609	NA	NA	NA	NA	NA	NA	NA
YNR039C	ZRG17	18	11	61.1111	0.00208095	369	0.500169	369	239	755	1386	824	654	298	357	386	248	280	NA	NA	NA	NA	NA	NA	NA
YDR194W-A	-	18	11	61.1111	0.00208095	369	0.0964897	252	849	369	2139	983	1343	1901	280	326	289	342	NA	NA	NA	NA	NA	NA	NA
YOR228C	-	18	11	61.1111	0.00208095	366	0.115077	366	339	344	383	1420	388	768	812	330	337	353	NA	NA	NA	NA	NA	NA	NA
YGR272C	-	18	11	61.1111	0.00208095	364	0.607369	216	284	701	354	358	397	285	678	364	450	513	NA	NA	NA	NA	NA	NA	NA
YFL033C	RIM15	18	11	61.1111	0.00208095	362	0.860109	362	270	313	472	482	615	274	245	391	263	980	NA	NA	NA	NA	NA	NA	NA
YNL327W	EGT2	18	11	61.1111	0.00208095	361	0.559653	361	3914	2637	1770	1001	234	271	243	390	255	276	NA	NA	NA	NA	NA	NA	NA
YDR051C	DET1	18	11	61.1111	0.00208095	360	0.895292	686	298	415	790	251	301	625	463	273	220	360	NA	NA	NA	NA	NA	NA	NA
YPL214C	THI6	18	11	61.1111	0.00208095	348	0.286065	682	293	310	308	298	348	413	348	487	440	1650	NA	NA	NA	NA	NA	NA	NA
YBL024W	NCL1	18	11	61.1111	0.00208095	341	0.863158	354	353	341	291	271	315	255	300	412	535	347	NA	NA	NA	NA	NA	NA	NA
YKR097W	PCK1	18	11	61.1111	0.00208095	341	0.992002	616	387	314	683	341	303	1535	199	239	220	665	NA	NA	NA	NA	NA	NA	NA
YMR201C	RAD14	18	11	61.1111	0.00208095	331	0.84034	356	394	331	745	382	273	246	407	260	307	303	NA	NA	NA	NA	NA	NA	NA
YGR261C	APL6	18	11	61.1111	0.00208095	330	0.756477	330	1201	273	277	279	292	339	522	1093	365	274	NA	NA	NA	NA	NA	NA	NA
YNL097C	PHO23	18	11	61.1111	0.00208095	325	0.740058	738	1186	363	173	1482	316	229	325	166	163	1113	NA	NA	NA	NA	NA	NA	NA
YOR096W	RPS7A	18	11	61.1111	0.00208095	322	0.897083	432	609	192	322	319	336	303	334	309	434	295	NA	NA	NA	NA	NA	NA	NA
YDR017C	KCS1	18	11	61.1111	0.00208095	315	0.13527	700	765	162	159	967	129	315	371	191	158	332	NA	NA	NA	NA	NA	NA	NA
YPL096W	PNG1	18	11	61.1111	0.00208095	313	0.884559	799	295	459	1186	514	335	313	271	234	225	294	NA	NA	NA	NA	NA	NA	NA
YBR119W	MUD1	18	11	61.1111	0.00208095	302	0.493206	332	458	2096	0	244	290	302	296	319	251	425	NA	NA	NA	NA	NA	NA	NA
YNL271C	BNI1	18	11	61.1111	0.00208095	301	0.732014	138	2360	826	714	1420	194	259	179	187	1525	301	NA	NA	NA	NA	NA	NA	NA
YAR014C	BUD14	18	11	61.1111	0.00208095	297	0.242804	379	951	886	612	205	575	190	187	241	169	297	NA	NA	NA	NA	NA	NA	NA
YNL147W	LSM7	18	11	61.1111	0.00208095	296	0.982457	194	247	296	871	295	1260	1010	1096	202	866	243	NA	NA	NA	NA	NA	NA	NA
YBL042C	FUI1	18	11	61.1111	0.00208095	295	0.31116	451	333	653	520	282	282	334	234	239	295	213	NA	NA	NA	NA	NA	NA	NA
YGR259C	-	18	11	61.1111	0.00208095	294	0.611445	374	294	556	256	288	271	248	270	493	489	353	NA	NA	NA	NA	NA	NA	NA
YLR111W	-	18	11	61.1111	0.00208095	291	0.0957143	289	282	372	300	471	291	191	208	344	165	343	NA	NA	NA	NA	NA	NA	NA
YFR010W	UBP6	18	11	61.1111	0.00208095	269	0.529169	267	241	1116	241	596	430	853	209	269	209	1085	NA	NA	NA	NA	NA	NA	NA
YER149C	PEA2	18	11	61.1111	0.00208095	265	0.0645479	265	264	355	232	315	232	254	283	241	1392	286	NA	NA	NA	NA	NA	NA	NA
YDL074C	BRE1	18	11	61.1111	0.00208095	256	0.01307	256	149	196	139	575	200	262	427	395	174	426	NA	NA	NA	NA	NA	NA	NA
YDL176W	-	18	11	61.1111	0.00208095	248	0.0885943	758	205	258	1222	818	990	157	248	172	208	205	NA	NA	NA	NA	NA	NA	NA
YGL064C	MRH4	18	11	61.1111	0.00208095	241	0.0158931	264	356	241	198	173	530	547	169	235	206	446	NA	NA	NA	NA	NA	NA	NA
YHR039C-B	-	18	11	61.1111	0.00208095	228	0.000189479	228	213	261	244	350	227	171	251	183	395	176	NA	NA	NA	NA	NA	NA	NA
YHR183W	GND1	18	10	55.5556	0.0109283	4560	3.06917e-06	266	5017	4697	4174	4576	4544	4404	4328	4834	4793	NA	NA	NA	NA	NA	NA	NA	NA
YLR333C	RPS25B	18	10	55.5556	0.0109283	4509	6.79769e-07	351	5751	4618	4286	4680	5400	5211	3765	4400	3847	NA	NA	NA	NA	NA	NA	NA	NA
YPL045W	VPS16	18	10	55.5556	0.0109283	4018.5	1.27393e-05	4082	4137	4462	4217	4459	3944	3930	3955	3935	131	NA	NA	NA	NA	NA	NA	NA	NA
YBR043C	QDR3	18	10	55.5556	0.0109283	3997	1.28584e-05	203	3612	4197	4079	4080	3732	4057	3646	4074	3937	NA	NA	NA	NA	NA	NA	NA	NA
YHR157W	REC104	18	10	55.5556	0.0109283	3826	5.78476e-07	768	678	2691	3225	3831	4009	4253	3821	4369	4560	NA	NA	NA	NA	NA	NA	NA	NA
YNL278W	CAF120	18	10	55.5556	0.0109283	3766	5.3251e-07	3869	3711	2565	4284	3339	3548	3902	3821	4579	413	NA	NA	NA	NA	NA	NA	NA	NA
YMR092C	AIP1	18	10	55.5556	0.0109283	3650	3.83491e-07	460	3553	3547	3615	3367	3805	3748	3685	3781	4049	NA	NA	NA	NA	NA	NA	NA	NA
YJL121C	RPE1	18	10	55.5556	0.0109283	3429.5	0.000305762	280	3355	3454	3405	3454	3137	0	3623	4103	3800	NA	NA	NA	NA	NA	NA	NA	NA
YMR242W-A	-	18	10	55.5556	0.0109283	2879	1.31061e-06	367	2943	2711	3237	2417	1959	2815	3089	3093	3041	NA	NA	NA	NA	NA	NA	NA	NA
YIL146C	ATG32	18	10	55.5556	0.0109283	2818.5	1.02887e-05	3359	1954	3835	3987	3153	250	2880	2757	1887	2309	NA	NA	NA	NA	NA	NA	NA	NA
YLR279W	-	18	10	55.5556	0.0109283	2804	9.66957e-05	2614	246	3567	3171	3024	3175	2738	2870	1813	339	NA	NA	NA	NA	NA	NA	NA	NA
YJL056C	ZAP1	18	10	55.5556	0.0109283	2657	5.22517e-06	608	377	1901	1346	2440	3151	2874	3640	3050	3336	NA	NA	NA	NA	NA	NA	NA	NA
YHR004C	NEM1	18	10	55.5556	0.0109283	2496	9.81577e-06	262	2586	1891	2481	2511	2153	2392	2553	2913	2663	NA	NA	NA	NA	NA	NA	NA	NA
YOR377W	ATF1	18	10	55.5556	0.0109283	2353.5	3.11539e-07	2029	1193	1521	3029	2804	2280	2427	2096	2670	2791	NA	NA	NA	NA	NA	NA	NA	NA
YBL106C	SRO77	18	10	55.5556	0.0109283	2352.5	4.52527e-05	1012	2903	314	3042	2868	387	3327	3406	1837	1018	NA	NA	NA	NA	NA	NA	NA	NA
YDR268W	MSW1	18	10	55.5556	0.0109283	2137.5	0.00510671	2623	2282	3151	1993	334	2518	2582	1755	186	256	NA	NA	NA	NA	NA	NA	NA	NA
YMR199W	CLN1	18	10	55.5556	0.0109283	2097	2.1164e-05	339	841	2000	2987	2285	2194	2432	1434	3416	521	NA	NA	NA	NA	NA	NA	NA	NA
YNL069C	RPL16B	18	10	55.5556	0.0109283	1944.5	9.58862e-05	2212	2389	1264	1971	2524	889	2051	1918	1902	183	NA	NA	NA	NA	NA	NA	NA	NA
YBL037W	APL3	18	10	55.5556	0.0109283	1831	0.00615968	1916	1896	2341	2802	796	1766	2874	213	237	521	NA	NA	NA	NA	NA	NA	NA	NA
YAL023C	PMT2	18	10	55.5556	0.0109283	1740	0.000636333	2538	1798	1889	1659	2031	1682	2765	393	137	610	NA	NA	NA	NA	NA	NA	NA	NA
YHR021C	RPS27B	18	10	55.5556	0.0109283	1597	1.3512e-05	356	968	791	3186	1707	1336	1526	2218	1668	3175	NA	NA	NA	NA	NA	NA	NA	NA
YKL077W	-	18	10	55.5556	0.0109283	1510.5	0.000200606	526	310	1709	1394	354	2340	2650	1592	1487	1534	NA	NA	NA	NA	NA	NA	NA	NA
YKL016C	ATP7	18	10	55.5556	0.0109283	1396.5	0.0141606	188	195	1304	1489	1927	945	479	1705	1589	1643	NA	NA	NA	NA	NA	NA	NA	NA
YDR147W	EKI1	18	10	55.5556	0.0109283	1359.5	7.55461e-05	776	3226	2708	3412	2741	1124	461	1595	616	367	NA	NA	NA	NA	NA	NA	NA	NA
YMR105W-A	-	18	10	55.5556	0.0109283	1292	0.000205234	562	3072	3771	1961	1606	1065	1519	384	461	448	NA	NA	NA	NA	NA	NA	NA	NA
YLR121C	YPS3	18	10	55.5556	0.0109283	1163	0.000114306	670	1175	745	488	1414	432	1151	1704	1770	1553	NA	NA	NA	NA	NA	NA	NA	NA
YBL091C	MAP2	18	10	55.5556	0.0109283	1138.5	6.25737e-05	1285	1726	1875	1950	992	763	545	2177	557	561	NA	NA	NA	NA	NA	NA	NA	NA
YGL051W	MST27	18	10	55.5556	0.0109283	1131	4.34393e-05	403	1626	1776	826	991	1040	1224	1141	1280	1121	NA	NA	NA	NA	NA	NA	NA	NA
YOL092W	-	18	10	55.5556	0.0109283	1106	0.0101141	1480	1668	291	2346	388	288	299	1496	732	1657	NA	NA	NA	NA	NA	NA	NA	NA
YKL015W	PUT3	18	10	55.5556	0.0109283	1078.5	0.0041165	417	439	1479	1901	1240	2232	917	302	1273	280	NA	NA	NA	NA	NA	NA	NA	NA
YJL045W	-	18	10	55.5556	0.0109283	1014.5	0.000115422	1761	574	2001	514	661	1315	2555	554	714	1432	NA	NA	NA	NA	NA	NA	NA	NA
YBL062W	-	18	10	55.5556	0.0109283	1011.5	0.0973966	1542	248	1870	565	1480	138	151	951	1072	3429	NA	NA	NA	NA	NA	NA	NA	NA
YMR272C	SCS7	18	10	55.5556	0.0109283	959	0.0377768	1229	0	607	415	1289	1653	2569	222	1238	689	NA	NA	NA	NA	NA	NA	NA	NA
YHR199C	AIM46	18	10	55.5556	0.0109283	957	0.0018668	374	362	1441	2695	2839	1870	1760	349	427	473	NA	NA	NA	NA	NA	NA	NA	NA
YOL032W	OPI10	18	10	55.5556	0.0109283	951	0.00315507	2440	314	1108	723	2463	2104	347	794	1163	278	NA	NA	NA	NA	NA	NA	NA	NA
YCR030C	SYP1	18	10	55.5556	0.0109283	947.5	0.000919064	563	316	1560	581	2337	442	442	1646	1904	1314	NA	NA	NA	NA	NA	NA	NA	NA
YJL089W	SIP4	18	10	55.5556	0.0109283	934.5	0.000478258	607	2718	722	2402	1836	376	2390	1147	315	632	NA	NA	NA	NA	NA	NA	NA	NA
YER114C	BOI2	18	10	55.5556	0.0109283	917.5	0.0082139	347	930	1244	1297	645	1579	1099	268	905	296	NA	NA	NA	NA	NA	NA	NA	NA
YGL244W	RTF1	18	10	55.5556	0.0109283	916.5	0.289527	209	145	167	467	309	1832	1366	2608	2400	2260	NA	NA	NA	NA	NA	NA	NA	NA
YDR158W	HOM2	18	10	55.5556	0.0109283	909.5	0.0177532	458	1510	1408	1766	921	898	1095	265	306	282	NA	NA	NA	NA	NA	NA	NA	NA
YLR413W	-	18	10	55.5556	0.0109283	898	0.164343	313	226	685	243	239	1111	1369	1673	2598	1378	NA	NA	NA	NA	NA	NA	NA	NA
YPR179C	HDA3	18	10	55.5556	0.0109283	809	0.00822214	999	410	304	403	829	1617	789	1078	1106	315	NA	NA	NA	NA	NA	NA	NA	NA
YGR217W	CCH1	18	10	55.5556	0.0109283	805.5	0.00547227	553	252	577	297	1769	489	1034	3092	2176	2281	NA	NA	NA	NA	NA	NA	NA	NA
YGL057C	GEP7	18	10	55.5556	0.0109283	799.5	0.00156941	306	651	2403	948	1750	1260	1422	435	523	446	NA	NA	NA	NA	NA	NA	NA	NA
YMR009W	ADI1	18	10	55.5556	0.0109283	792	0.00307964	685	1948	935	367	390	899	526	2839	1376	301	NA	NA	NA	NA	NA	NA	NA	NA
YOR197W	MCA1	18	10	55.5556	0.0109283	780.5	0.00419668	320	393	519	1042	1205	357	480	1207	1133	2099	NA	NA	NA	NA	NA	NA	NA	NA
YLR154C	RNH203	18	10	55.5556	0.0109283	779.5	0.000519963	688	2000	453	1358	374	855	704	493	1720	1570	NA	NA	NA	NA	NA	NA	NA	NA
YNL319W	-	18	10	55.5556	0.0109283	776	0.0373408	334	1058	329	1347	494	278	1740	2217	2787	240	NA	NA	NA	NA	NA	NA	NA	NA
YCL021W-A	-	18	10	55.5556	0.0109283	767	0.0559133	599	259	1495	308	1325	289	1359	1386	281	935	NA	NA	NA	NA	NA	NA	NA	NA
YBR010W	HHT1	18	10	55.5556	0.0109283	763	0.000417751	530	536	815	795	1127	631	995	3386	692	731	NA	NA	NA	NA	NA	NA	NA	NA
YDL096C	OPI6	18	10	55.5556	0.0109283	740.5	0.65355	199	200	1659	848	1732	1182	1557	154	213	633	NA	NA	NA	NA	NA	NA	NA	NA
YKL169C	-	18	10	55.5556	0.0109283	730.5	0.0289275	651	382	434	1484	1046	810	1062	329	1285	180	NA	NA	NA	NA	NA	NA	NA	NA
YBR043C	QDR3	18	10	55.5556	0.0109283	727	0.00376448	1071	899	519	933	536	555	1261	297	432	1193	NA	NA	NA	NA	NA	NA	NA	NA
YKL184W	SPE1	18	10	55.5556	0.0109283	726	0.00119856	634	1189	426	437	391	1613	818	1851	569	1186	NA	NA	NA	NA	NA	NA	NA	NA
YJR078W	BNA2	18	10	55.5556	0.0109283	717.5	0.00558762	476	275	584	910	545	572	851	982	934	1020	NA	NA	NA	NA	NA	NA	NA	NA
YAL024C	LTE1	18	10	55.5556	0.0109283	707	0.183891	921	278	158	217	1295	1068	790	572	876	624	NA	NA	NA	NA	NA	NA	NA	NA
YJL162C	JJJ2	18	10	55.5556	0.0109283	706	0.000597079	753	688	724	670	1407	468	406	588	2766	2355	NA	NA	NA	NA	NA	NA	NA	NA
YOL112W	MSB4	18	10	55.5556	0.0109283	691.5	0.0113126	340	2316	422	1908	1675	940	638	353	261	745	NA	NA	NA	NA	NA	NA	NA	NA
YKL029C	MAE1	18	10	55.5556	0.0109283	688	0.415133	1196	689	1166	0	687	249	286	254	721	704	NA	NA	NA	NA	NA	NA	NA	NA
YPR145W	ASN1	18	10	55.5556	0.0109283	688	0.00357361	359	358	728	1164	465	531	648	823	1578	1035	NA	NA	NA	NA	NA	NA	NA	NA
YHR210C	-	18	10	55.5556	0.0109283	682.5	0.00180347	493	443	749	1253	834	480	1591	616	411	1252	NA	NA	NA	NA	NA	NA	NA	NA
YHR095W	-	18	10	55.5556	0.0109283	678.5	0.000496183	610	663	678	679	593	857	665	3395	1089	710	NA	NA	NA	NA	NA	NA	NA	NA
YDR497C	ITR1	18	10	55.5556	0.0109283	676	0.0397599	652	278	1844	700	2353	2413	1326	212	343	368	NA	NA	NA	NA	NA	NA	NA	NA
YOR267C	HRK1	18	10	55.5556	0.0109283	649.5	0.0977397	630	429	252	1399	214	458	1073	735	717	669	NA	NA	NA	NA	NA	NA	NA	NA
YLR120C	YPS1	18	10	55.5556	0.0109283	632	0.00335474	462	1994	3112	771	368	1303	325	383	493	1683	NA	NA	NA	NA	NA	NA	NA	NA
YJL098W	SAP185	18	10	55.5556	0.0109283	629	0.0490648	273	1014	328	1439	1153	1682	484	232	670	588	NA	NA	NA	NA	NA	NA	NA	NA
YER002W	NOP16	18	10	55.5556	0.0109283	628.5	0.0047937	608	594	381	421	973	704	649	1229	356	1293	NA	NA	NA	NA	NA	NA	NA	NA
YOL019W	-	18	10	55.5556	0.0109283	625.5	0.00369584	463	768	1671	656	507	1448	426	650	601	403	NA	NA	NA	NA	NA	NA	NA	NA
YDR257C	RKM4	18	10	55.5556	0.0109283	621.5	0.216239	630	425	1693	939	194	233	1747	666	613	271	NA	NA	NA	NA	NA	NA	NA	NA
YGL094C	PAN2	18	10	55.5556	0.0109283	616	0.036573	353	1425	804	1288	428	1587	878	282	289	328	NA	NA	NA	NA	NA	NA	NA	NA
YFL034W	-	18	10	55.5556	0.0109283	613.5	0.0100844	597	567	315	974	339	630	739	413	2340	698	NA	NA	NA	NA	NA	NA	NA	NA
YOL101C	IZH4	18	10	55.5556	0.0109283	609	0.0238555	360	591	627	888	1797	339	642	298	1216	341	NA	NA	NA	NA	NA	NA	NA	NA
YGL031C	RPL24A	18	10	55.5556	0.0109283	603.5	0.00922893	1116	363	750	389	1242	398	457	414	932	781	NA	NA	NA	NA	NA	NA	NA	NA
YGL017W	ATE1	18	10	55.5556	0.0109283	602	0.0813753	339	357	451	1442	861	753	245	275	1396	804	NA	NA	NA	NA	NA	NA	NA	NA
YGR282C	BGL2	18	10	55.5556	0.0109283	594.5	0.00266947	1520	435	803	428	856	657	439	532	502	3583	NA	NA	NA	NA	NA	NA	NA	NA
YML011C	RAD33	18	10	55.5556	0.0109283	593.5	0.0265276	1101	428	2141	784	929	307	326	759	331	358	NA	NA	NA	NA	NA	NA	NA	NA
YDL038C	-	18	10	55.5556	0.0109283	589	0.0263433	411	812	901	291	420	758	416	829	357	918	NA	NA	NA	NA	NA	NA	NA	NA
YPL110C	GDE1	18	10	55.5556	0.0109283	588.5	0.00497411	577	567	614	345	936	592	585	933	461	1023	NA	NA	NA	NA	NA	NA	NA	NA
YDR251W	PAM1	18	10	55.5556	0.0109283	587.5	0.00383427	656	732	710	1678	943	469	463	478	519	491	NA	NA	NA	NA	NA	NA	NA	NA
YGL019W	CKB1	18	10	55.5556	0.0109283	580.5	0.00572893	609	403	476	999	554	892	469	893	524	607	NA	NA	NA	NA	NA	NA	NA	NA
YIR036C	IRC24	18	10	55.5556	0.0109283	566	0.0181813	451	681	301	310	317	1312	1543	1404	369	1929	NA	NA	NA	NA	NA	NA	NA	NA
YGR254W	ENO1	18	10	55.5556	0.0109283	546	0.0234578	332	281	580	860	824	500	1109	512	464	789	NA	NA	NA	NA	NA	NA	NA	NA
YER158C	-	18	10	55.5556	0.0109283	546	0.0116229	466	833	490	602	384	377	319	1431	633	2202	NA	NA	NA	NA	NA	NA	NA	NA
YDR120C	TRM1	18	10	55.5556	0.0109283	541	0.0184661	303	682	386	332	1134	400	358	1344	1395	1056	NA	NA	NA	NA	NA	NA	NA	NA
YIL079C	AIR1	18	10	55.5556	0.0109283	536	0.0190127	506	819	401	349	364	1481	1303	1189	566	286	NA	NA	NA	NA	NA	NA	NA	NA
YNR058W	BIO3	18	10	55.5556	0.0109283	535	0.00983028	432	380	469	379	1198	601	1329	402	966	670	NA	NA	NA	NA	NA	NA	NA	NA
YDR457W	TOM1	18	10	55.5556	0.0109283	534	0.011258	1190	459	531	540	511	596	595	498	537	470	NA	NA	NA	NA	NA	NA	NA	NA
YNL179C	-	18	10	55.5556	0.0109283	532	0.0314316	511	269	296	3273	506	1420	978	553	1838	288	NA	NA	NA	NA	NA	NA	NA	NA
YOR013W	IRC11	18	10	55.5556	0.0109283	526.5	0.139733	592	285	515	319	824	764	322	538	926	276	NA	NA	NA	NA	NA	NA	NA	NA
YCL050C	APA1	18	10	55.5556	0.0109283	524	0.0222992	300	627	577	1427	508	530	473	496	524	524	NA	NA	NA	NA	NA	NA	NA	NA
YLR283W	-	18	10	55.5556	0.0109283	524	0.0424833	744	1230	692	573	397	369	271	475	627	433	NA	NA	NA	NA	NA	NA	NA	NA
YNL215W	IES2	18	10	55.5556	0.0109283	522.5	0.139098	1083	426	1428	981	857	619	210	420	250	370	NA	NA	NA	NA	NA	NA	NA	NA
YPR120C	CLB5	18	10	55.5556	0.0109283	519.5	0.00896742	689	445	599	422	1198	1382	409	474	452	565	NA	NA	NA	NA	NA	NA	NA	NA
YBR258C	SHG1	18	10	55.5556	0.0109283	513.5	0.00859184	577	530	508	452	467	517	1641	925	510	482	NA	NA	NA	NA	NA	NA	NA	NA
YBL008W	HIR1	18	10	55.5556	0.0109283	511.5	0.00653174	445	688	406	1513	485	493	1209	530	458	711	NA	NA	NA	NA	NA	NA	NA	NA
YKR094C	RPL40B	18	10	55.5556	0.0109283	501.5	0.616552	592	439	162	274	1998	564	238	755	795	265	NA	NA	NA	NA	NA	NA	NA	NA
YOR039W	CKB2	18	10	55.5556	0.0109283	494.5	0.091189	249	314	598	702	1077	976	373	357	847	391	NA	NA	NA	NA	NA	NA	NA	NA
YMR289W	ABZ2	18	10	55.5556	0.0109283	489.5	0.0840788	469	258	597	579	489	456	550	471	490	531	NA	NA	NA	NA	NA	NA	NA	NA
YBR287W	-	18	10	55.5556	0.0109283	488.5	0.0474483	404	268	441	2028	2448	1294	536	1277	279	297	NA	NA	NA	NA	NA	NA	NA	NA
YBL019W	APN2	18	10	55.5556	0.0109283	481	0.0126478	986	1930	1981	370	417	444	546	375	383	518	NA	NA	NA	NA	NA	NA	NA	NA
YML100W	TSL1	18	10	55.5556	0.0109283	479	0.0366644	420	886	855	790	538	346	328	349	998	356	NA	NA	NA	NA	NA	NA	NA	NA
YHR160C	PEX18	18	10	55.5556	0.0109283	471.5	0.0276572	1413	321	2133	505	296	404	399	1290	500	443	NA	NA	NA	NA	NA	NA	NA	NA
YGR292W	MAL12	18	10	55.5556	0.0109283	471	0.0240671	492	323	1652	628	325	430	329	1073	1540	450	NA	NA	NA	NA	NA	NA	NA	NA
YIL125W	KGD1	18	10	55.5556	0.0109283	469.5	0.231611	174	464	466	488	476	491	419	479	470	469	NA	NA	NA	NA	NA	NA	NA	NA
YJR069C	HAM1	18	10	55.5556	0.0109283	468	0.0383754	765	462	436	442	448	514	474	479	505	454	NA	NA	NA	NA	NA	NA	NA	NA
YGR276C	RNH70	18	10	55.5556	0.0109283	468	0.0420016	607	566	471	518	465	412	429	348	391	1017	NA	NA	NA	NA	NA	NA	NA	NA
YGL151W	NUT1	18	10	55.5556	0.0109283	465.5	0.0497322	414	440	574	472	445	420	477	473	459	606	NA	NA	NA	NA	NA	NA	NA	NA
YHL039W	EFM1	18	10	55.5556	0.0109283	463.5	0.130517	501	371	426	508	274	586	322	888	820	335	NA	NA	NA	NA	NA	NA	NA	NA
YNR033W	ABZ1	18	10	55.5556	0.0109283	462.5	0.227273	1913	620	585	2218	569	356	259	271	322	275	NA	NA	NA	NA	NA	NA	NA	NA
YCR092C	MSH3	18	10	55.5556	0.0109283	460	0.110217	455	258	334	447	1165	503	465	467	331	1311	NA	NA	NA	NA	NA	NA	NA	NA
YOR351C	MEK1	18	10	55.5556	0.0109283	457	0.240192	364	283	517	492	692	294	255	422	894	966	NA	NA	NA	NA	NA	NA	NA	NA
YGL089C	MF(ALPHA)2	18	10	55.5556	0.0109283	450	0.219024	292	971	246	261	1188	1227	433	285	467	1675	NA	NA	NA	NA	NA	NA	NA	NA
YOR270C	VPH1	18	10	55.5556	0.0109283	448.5	0.0463584	393	657	348	404	493	354	713	374	819	697	NA	NA	NA	NA	NA	NA	NA	NA
YEL011W	GLC3	18	10	55.5556	0.0109283	448	0.0145663	399	423	803	446	785	1542	402	450	436	704	NA	NA	NA	NA	NA	NA	NA	NA
YDR459C	PFA5	18	10	55.5556	0.0109283	444.5	0.0483279	386	359	709	1030	515	408	475	389	414	546	NA	NA	NA	NA	NA	NA	NA	NA
YPL100W	ATG21	18	10	55.5556	0.0109283	442.5	0.20584	1943	402	493	465	659	420	318	1711	282	207	NA	NA	NA	NA	NA	NA	NA	NA
YGL100W	SEH1	18	10	55.5556	0.0109283	441.5	0.980512	240	175	539	482	645	401	205	494	336	934	NA	NA	NA	NA	NA	NA	NA	NA
YMR127C	SAS2	18	10	55.5556	0.0109283	441.5	0.084996	453	410	429	491	424	417	441	442	504	467	NA	NA	NA	NA	NA	NA	NA	NA
YOL138C	RTC1	18	10	55.5556	0.0109283	441	0.0661989	346	370	558	1834	828	465	417	1080	276	327	NA	NA	NA	NA	NA	NA	NA	NA
YLR262C	YPT6	18	10	55.5556	0.0109283	440	0.953738	553	1267	788	225	1731	218	987	223	200	327	NA	NA	NA	NA	NA	NA	NA	NA
YNR002C	ATO2	18	10	55.5556	0.0109283	438.5	0.132426	390	424	282	412	425	685	473	506	487	452	NA	NA	NA	NA	NA	NA	NA	NA
YOR007C	SGT2	18	10	55.5556	0.0109283	438	0.021729	1640	1002	433	1311	356	443	396	410	389	443	NA	NA	NA	NA	NA	NA	NA	NA
YFL019C	-	18	10	55.5556	0.0109283	437	0.0588035	446	586	423	725	422	502	396	407	460	428	NA	NA	NA	NA	NA	NA	NA	NA
YJR036C	HUL4	18	10	55.5556	0.0109283	434.5	0.0952909	477	348	371	346	472	447	1113	429	422	440	NA	NA	NA	NA	NA	NA	NA	NA
YMR202W	ERG2	18	10	55.5556	0.0109283	433	0.0225389	1329	470	1348	315	396	1225	371	370	1163	322	NA	NA	NA	NA	NA	NA	NA	NA
YFL020C	PAU5	18	10	55.5556	0.0109283	423	0.897691	213	220	468	626	496	695	243	272	378	880	NA	NA	NA	NA	NA	NA	NA	NA
YLL042C	ATG10	18	10	55.5556	0.0109283	422	0.705733	516	389	541	455	467	267	284	249	260	1326	NA	NA	NA	NA	NA	NA	NA	NA
YDL035C	GPR1	18	10	55.5556	0.0109283	420	0.148774	606	851	1138	1508	416	424	324	266	325	279	NA	NA	NA	NA	NA	NA	NA	NA
YPL202C	AFT2	18	10	55.5556	0.0109283	419	0.212856	459	723	418	1122	392	324	306	248	660	420	NA	NA	NA	NA	NA	NA	NA	NA
YJL022W	-	18	10	55.5556	0.0109283	413.5	0.218897	394	299	417	407	410	409	436	450	424	435	NA	NA	NA	NA	NA	NA	NA	NA
YNR069C	BSC5	18	10	55.5556	0.0109283	410	0.122352	422	364	312	2148	763	379	453	451	398	301	NA	NA	NA	NA	NA	NA	NA	NA
YOR275C	RIM20	18	10	55.5556	0.0109283	401	0.866904	245	911	543	360	196	823	821	442	255	164	NA	NA	NA	NA	NA	NA	NA	NA
YLR284C	ECI1	18	10	55.5556	0.0109283	401	0.0884918	312	292	700	314	1748	547	358	1944	426	376	NA	NA	NA	NA	NA	NA	NA	NA
YOR241W	MET7	18	10	55.5556	0.0109283	390.5	0.504136	386	552	271	290	286	297	1145	395	449	440	NA	NA	NA	NA	NA	NA	NA	NA
YPR027C	-	18	10	55.5556	0.0109283	389	0.761923	456	405	359	404	251	518	239	915	374	283	NA	NA	NA	NA	NA	NA	NA	NA
YBR009C	HHF1	18	10	55.5556	0.0109283	384	0.292317	407	361	319	1207	273	563	248	1794	262	1658	NA	NA	NA	NA	NA	NA	NA	NA
YBR189W	RPS9B	18	10	55.5556	0.0109283	379.5	0.772026	1129	1553	227	838	548	291	363	396	203	256	NA	NA	NA	NA	NA	NA	NA	NA
YNR063W	-	18	10	55.5556	0.0109283	378	0.149539	391	946	556	365	278	339	305	1504	846	311	NA	NA	NA	NA	NA	NA	NA	NA
YDL115C	IWR1	18	10	55.5556	0.0109283	372	0.429849	405	304	609	280	263	949	339	487	706	299	NA	NA	NA	NA	NA	NA	NA	NA
YKL120W	OAC1	18	10	55.5556	0.0109283	370.5	0.132951	362	372	1227	344	369	602	539	286	1188	307	NA	NA	NA	NA	NA	NA	NA	NA
YDL129W	-	18	10	55.5556	0.0109283	367.5	0.473048	646	378	332	657	244	470	320	912	262	357	NA	NA	NA	NA	NA	NA	NA	NA
YBL060W	YEL1	18	10	55.5556	0.0109283	365	0.402432	304	322	278	253	919	1475	1770	408	265	442	NA	NA	NA	NA	NA	NA	NA	NA
YOR050C	-	18	10	55.5556	0.0109283	363.5	0.700698	724	687	275	313	414	273	602	529	268	265	NA	NA	NA	NA	NA	NA	NA	NA
YJR052W	RAD7	18	10	55.5556	0.0109283	363	0.306214	342	0	353	297	373	1231	1629	255	790	1692	NA	NA	NA	NA	NA	NA	NA	NA
YJL218W	-	18	10	55.5556	0.0109283	362.5	0.359671	381	360	2326	366	327	357	365	325	290	404	NA	NA	NA	NA	NA	NA	NA	NA
YMR080C	NAM7	18	10	55.5556	0.0109283	362.5	0.255318	755	331	355	373	438	465	370	355	353	352	NA	NA	NA	NA	NA	NA	NA	NA
YLL045C	RPL8B	18	10	55.5556	0.0109283	362	0.45791	445	335	357	366	375	340	314	424	373	358	NA	NA	NA	NA	NA	NA	NA	NA
YBR138C	-	18	10	55.5556	0.0109283	360.5	0.599701	381	800	750	278	323	359	387	274	289	362	NA	NA	NA	NA	NA	NA	NA	NA
YPR064W	-	18	10	55.5556	0.0109283	354.5	0.409331	405	350	313	471	359	336	527	288	741	308	NA	NA	NA	NA	NA	NA	NA	NA
YJL003W	COX16	18	10	55.5556	0.0109283	346.5	0.264792	325	2207	368	2106	283	281	583	269	310	743	NA	NA	NA	NA	NA	NA	NA	NA
YDR186C	-	18	10	55.5556	0.0109283	343	0.0976024	325	286	354	332	319	1181	1734	1101	307	1108	NA	NA	NA	NA	NA	NA	NA	NA
YGR105W	VMA21	18	10	55.5556	0.0109283	342.5	0.703466	998	1069	324	429	262	314	361	233	371	318	NA	NA	NA	NA	NA	NA	NA	NA
YBL039C	URA7	18	10	55.5556	0.0109283	340	0.682683	342	336	439	512	257	422	272	285	338	1221	NA	NA	NA	NA	NA	NA	NA	NA
YOR316C	COT1	18	10	55.5556	0.0109283	340	0.80545	384	329	342	319	303	421	338	478	392	255	NA	NA	NA	NA	NA	NA	NA	NA
YCR004C	YCP4	18	10	55.5556	0.0109283	339	0.515901	369	260	674	276	309	296	836	843	260	1105	NA	NA	NA	NA	NA	NA	NA	NA
YHR008C	SOD2	18	10	55.5556	0.0109283	336.5	0.403768	349	376	288	325	348	352	256	229	598	228	NA	NA	NA	NA	NA	NA	NA	NA
YGR023W	MTL1	18	10	55.5556	0.0109283	335.5	0.632883	560	193	614	460	327	304	290	344	1434	311	NA	NA	NA	NA	NA	NA	NA	NA
YOL115W	PAP2	18	10	55.5556	0.0109283	335	0.836052	334	556	347	336	290	268	734	295	647	254	NA	NA	NA	NA	NA	NA	NA	NA
YOR208W	PTP2	18	10	55.5556	0.0109283	329.5	0.302063	699	324	310	394	323	335	317	321	2039	406	NA	NA	NA	NA	NA	NA	NA	NA
YDR260C	SWM1	18	10	55.5556	0.0109283	329.5	0.724218	396	368	432	522	315	293	321	301	313	338	NA	NA	NA	NA	NA	NA	NA	NA
YOL033W	MSE1	18	10	55.5556	0.0109283	325.5	0.863435	288	342	421	270	221	309	263	578	607	587	NA	NA	NA	NA	NA	NA	NA	NA
YHR113W	APE4	18	10	55.5556	0.0109283	321.5	0.892056	370	428	281	309	415	241	334	297	601	297	NA	NA	NA	NA	NA	NA	NA	NA
YGR168C	-	18	10	55.5556	0.0109283	314	0.487395	343	324	274	287	212	310	494	318	527	267	NA	NA	NA	NA	NA	NA	NA	NA
YDL119C	-	18	10	55.5556	0.0109283	309.5	0.425304	201	348	233	653	271	225	909	508	1014	222	NA	NA	NA	NA	NA	NA	NA	NA
YOL013C	HRD1	18	10	55.5556	0.0109283	304.5	0.551579	289	309	401	252	311	293	342	829	247	300	NA	NA	NA	NA	NA	NA	NA	NA
YML010W-A	-	18	10	55.5556	0.0109283	295.5	0.677462	256	866	335	250	439	247	229	1844	802	248	NA	NA	NA	NA	NA	NA	NA	NA
YKL070W	-	18	10	55.5556	0.0109283	295	0.861035	1038	503	279	292	373	238	1148	238	296	294	NA	NA	NA	NA	NA	NA	NA	NA
YDL155W	CLB3	18	10	55.5556	0.0109283	293.5	0.461204	509	771	269	318	227	973	237	250	263	342	NA	NA	NA	NA	NA	NA	NA	NA
YHR030C	SLT2	18	10	55.5556	0.0109283	290	0.266394	253	285	385	1064	295	0	364	200	209	1581	NA	NA	NA	NA	NA	NA	NA	NA
YGR055W	MUP1	18	10	55.5556	0.0109283	289.5	0.206205	306	300	191	1052	296	240	224	268	907	283	NA	NA	NA	NA	NA	NA	NA	NA
YER040W	GLN3	18	10	55.5556	0.0109283	280.5	0.24816	257	260	238	179	369	301	409	1290	479	239	NA	NA	NA	NA	NA	NA	NA	NA
YIL155C	GUT2	18	10	55.5556	0.0109283	269	0.0955606	171	283	420	247	239	479	208	255	401	462	NA	NA	NA	NA	NA	NA	NA	NA
YDR408C	ADE8	18	10	55.5556	0.0109283	263	0.065253	270	425	733	670	191	256	197	211	194	339	NA	NA	NA	NA	NA	NA	NA	NA
YCR033W	SNT1	18	10	55.5556	0.0109283	261	0.0392722	257	444	250	215	560	271	366	234	225	265	NA	NA	NA	NA	NA	NA	NA	NA
YJL095W	BCK1	18	10	55.5556	0.0109283	241	0.163623	1870	228	225	254	1420	340	1320	198	206	210	NA	NA	NA	NA	NA	NA	NA	NA
YLR139C	SLS1	18	10	55.5556	0.0109283	189	2.49112e-05	220	304	136	401	184	194	136	178	219	146	NA	NA	NA	NA	NA	NA	NA	NA
YPL167C	REV3	18	9	50	0.0442907	3531	2.49806e-06	3531	3100	3810	3794	3884	3578	2633	3229	424	NA	NA	NA	NA	NA	NA	NA	NA	NA
YBR186W	PCH2	18	9	50	0.0442907	3513	2.92448e-07	3513	3832	3762	3628	2987	3411	3073	3756	3229	NA	NA	NA	NA	NA	NA	NA	NA	NA
YNL098C	RAS2	18	9	50	0.0442907	3323	7.00102e-06	336	3323	1696	3250	1595	3326	3927	3546	4314	NA	NA	NA	NA	NA	NA	NA	NA	NA
YKL003C	MRP17	18	9	50	0.0442907	3238	3.07826e-07	3130	3361	3833	3238	3999	3032	3101	3182	3881	NA	NA	NA	NA	NA	NA	NA	NA	NA
YPL086C	ELP3	18	9	50	0.0442907	3227	3.36476e-07	3579	2985	3391	3359	3320	3089	2989	3227	3191	NA	NA	NA	NA	NA	NA	NA	NA	NA
YFL033C	RIM15	18	9	50	0.0442907	2938	6.76498e-07	4616	2938	2622	2194	1567	1717	3068	3353	3190	NA	NA	NA	NA	NA	NA	NA	NA	NA
YCR020C	PET18	18	9	50	0.0442907	2867	0.000188564	323	899	1416	3794	3535	317	2867	4155	3455	NA	NA	NA	NA	NA	NA	NA	NA	NA
YOR288C	MPD1	18	9	50	0.0442907	2831	9.5025e-06	308	2831	1920	3438	2756	2501	4022	3757	3180	NA	NA	NA	NA	NA	NA	NA	NA	NA
YDR321W	ASP1	18	9	50	0.0442907	2783	4.2844e-05	565	297	3264	2275	3278	3080	2783	1962	3707	NA	NA	NA	NA	NA	NA	NA	NA	NA
YHR012W	VPS29	18	9	50	0.0442907	2473	5.58311e-06	667	888	1044	1682	2473	3682	4068	3519	4706	NA	NA	NA	NA	NA	NA	NA	NA	NA
YHR076W	PTC7	18	9	50	0.0442907	2409	2.39689e-05	401	1674	1879	541	2786	2785	2409	2748	2918	NA	NA	NA	NA	NA	NA	NA	NA	NA
YHR037W	PUT2	18	9	50	0.0442907	2293	0.000101654	1702	3249	2293	3163	3356	360	349	2987	940	NA	NA	NA	NA	NA	NA	NA	NA	NA
YJR074W	MOG1	18	9	50	0.0442907	1609	3.25126e-06	1609	1602	1737	1568	1626	1648	1608	1646	1501	NA	NA	NA	NA	NA	NA	NA	NA	NA
YLR427W	2015-05-02	18	9	50	0.0442907	1434	0.000488402	466	2041	2166	2345	1483	1434	341	1363	381	NA	NA	NA	NA	NA	NA	NA	NA	NA
YDR507C	GIN4	18	9	50	0.0442907	1405	0.0449236	236	203	1405	1195	1564	2334	1607	315	1409	NA	NA	NA	NA	NA	NA	NA	NA	NA
YPL038W	MET31	18	9	50	0.0442907	1397	0.000422981	1855	1020	399	428	1397	413	2763	1766	1888	NA	NA	NA	NA	NA	NA	NA	NA	NA
YPL107W	-	18	9	50	0.0442907	1069	0.000974437	598	444	1069	3156	2910	2076	461	344	1165	NA	NA	NA	NA	NA	NA	NA	NA	NA
YJL133W	MRS3	18	9	50	0.0442907	1008	0.00505048	402	1008	360	350	1473	342	1840	1829	1297	NA	NA	NA	NA	NA	NA	NA	NA	NA
YMR037C	MSN2	18	9	50	0.0442907	984	0.00368058	926	599	1026	138	570	2285	984	1759	2638	NA	NA	NA	NA	NA	NA	NA	NA	NA
YKL018C-A	-	18	9	50	0.0442907	979	0.00434819	1629	269	979	297	1234	806	1949	596	2896	NA	NA	NA	NA	NA	NA	NA	NA	NA
YOL003C	PFA4	18	9	50	0.0442907	977	0.00166663	1126	1381	309	308	806	2056	2104	977	931	NA	NA	NA	NA	NA	NA	NA	NA	NA
YNL289W	PCL1	18	9	50	0.0442907	975	0.0245368	1655	4312	1586	340	975	460	265	275	1075	NA	NA	NA	NA	NA	NA	NA	NA	NA
YEL059C-A	SOM1	18	9	50	0.0442907	970	0.00253192	970	943	1872	506	951	2062	1820	1275	191	NA	NA	NA	NA	NA	NA	NA	NA	NA
YLR211C	-	18	9	50	0.0442907	967	0.00519233	637	339	1691	328	967	1429	1307	1345	324	NA	NA	NA	NA	NA	NA	NA	NA	NA
YGL243W	TAD1	18	9	50	0.0442907	963	0.00413768	298	1259	678	819	2981	963	2459	260	1796	NA	NA	NA	NA	NA	NA	NA	NA	NA
YJL198W	PHO90	18	9	50	0.0442907	958	0.0026479	385	536	339	1265	1395	642	1008	958	1110	NA	NA	NA	NA	NA	NA	NA	NA	NA
YNL015W	PBI2	18	9	50	0.0442907	903	0.000170903	1482	854	818	966	848	847	949	903	982	NA	NA	NA	NA	NA	NA	NA	NA	NA
YGR122W	-	18	9	50	0.0442907	884	0.406592	257	208	322	1434	207	936	1353	884	1148	NA	NA	NA	NA	NA	NA	NA	NA	NA
YCR101C	-	18	9	50	0.0442907	873	0.0106241	340	286	450	1215	873	1194	371	1341	2588	NA	NA	NA	NA	NA	NA	NA	NA	NA
YPR163C	TIF3	18	9	50	0.0442907	864	0.00371861	399	1967	412	976	1031	367	864	446	2777	NA	NA	NA	NA	NA	NA	NA	NA	NA
YER033C	ZRG8	18	9	50	0.0442907	833	0.0746078	274	273	871	1471	1379	754	979	833	250	NA	NA	NA	NA	NA	NA	NA	NA	NA
YOL119C	MCH4	18	9	50	0.0442907	807	0.0423877	1063	298	264	270	465	807	2028	1723	2047	NA	NA	NA	NA	NA	NA	NA	NA	NA
YOL067C	RTG1	18	9	50	0.0442907	806	0.00222189	1137	704	969	367	425	719	984	806	1001	NA	NA	NA	NA	NA	NA	NA	NA	NA
YER145C	FTR1	18	9	50	0.0442907	780	0.00182604	1118	906	780	821	599	393	959	663	674	NA	NA	NA	NA	NA	NA	NA	NA	NA
YDR524C-B	-	18	9	50	0.0442907	770	0.0651776	209	178	770	751	1301	1499	591	1058	1535	NA	NA	NA	NA	NA	NA	NA	NA	NA
YER174C	GRX4	18	9	50	0.0442907	767	0.0272806	445	767	585	0	780	1148	481	1883	779	NA	NA	NA	NA	NA	NA	NA	NA	NA
YIL044C	AGE2	18	9	50	0.0442907	761	0.000899074	1063	507	1443	834	639	640	841	724	761	NA	NA	NA	NA	NA	NA	NA	NA	NA
YMR041C	ARA2	18	9	50	0.0442907	752	0.0198915	397	804	564	309	752	1440	1182	1201	275	NA	NA	NA	NA	NA	NA	NA	NA	NA
YNL259C	ATX1	18	9	50	0.0442907	752	0.00691041	1226	429	1459	395	421	378	752	827	966	NA	NA	NA	NA	NA	NA	NA	NA	NA
YBR141C	-	18	9	50	0.0442907	750	0.000379518	638	661	2226	1017	749	750	753	1576	656	NA	NA	NA	NA	NA	NA	NA	NA	NA
YHR014W	SPO13	18	9	50	0.0442907	750	0.00333079	477	2176	1104	816	483	479	750	785	443	NA	NA	NA	NA	NA	NA	NA	NA	NA
YHR105W	YPT35	18	9	50	0.0442907	734	0.00700012	399	642	1268	734	1250	308	908	462	784	NA	NA	NA	NA	NA	NA	NA	NA	NA
YFR032C-A	RPL29	18	9	50	0.0442907	727	0.538609	278	216	280	819	727	212	999	966	1449	NA	NA	NA	NA	NA	NA	NA	NA	NA
YDR066C	RTR2	18	9	50	0.0442907	725	0.00245526	1841	1429	1514	378	538	496	430	725	830	NA	NA	NA	NA	NA	NA	NA	NA	NA
YBR282W	MRPL27	18	9	50	0.0442907	716	0.16911	503	886	716	1040	594	165	177	733	1101	NA	NA	NA	NA	NA	NA	NA	NA	NA
YNL142W	MEP2	18	9	50	0.0442907	698	0.000752483	698	1757	2105	506	698	1212	485	531	1059	NA	NA	NA	NA	NA	NA	NA	NA	NA
YGR230W	BNS1	18	9	50	0.0442907	696	0.00738529	451	696	350	735	315	1857	2136	904	564	NA	NA	NA	NA	NA	NA	NA	NA	NA
YBR013C	-	18	9	50	0.0442907	691	0.00143978	579	745	1185	643	582	1275	1424	409	691	NA	NA	NA	NA	NA	NA	NA	NA	NA
YER020W	GPA2	18	9	50	0.0442907	689	0.00263237	689	2085	1337	622	1735	715	577	392	347	NA	NA	NA	NA	NA	NA	NA	NA	NA
YPR160W	GPH1	18	9	50	0.0442907	684	0.00561501	1859	684	1022	498	605	2151	305	335	1031	NA	NA	NA	NA	NA	NA	NA	NA	NA
YBR007C	DSF2	18	9	50	0.0442907	668	0.0606233	247	2274	2003	2046	668	1165	579	274	270	NA	NA	NA	NA	NA	NA	NA	NA	NA
YDR384C	ATO3	18	9	50	0.0442907	666	0.0211189	645	258	286	1958	666	451	1010	2311	944	NA	NA	NA	NA	NA	NA	NA	NA	NA
YPL194W	DDC1	18	9	50	0.0442907	662	0.112387	662	1176	684	1531	459	239	472	2174	0	NA	NA	NA	NA	NA	NA	NA	NA	NA
YOR274W	MOD5	18	9	50	0.0442907	660	0.0259609	498	660	341	274	972	339	1921	726	1384	NA	NA	NA	NA	NA	NA	NA	NA	NA
YJL058C	BIT61	18	9	50	0.0442907	657	0.00179526	485	505	423	2447	2245	2192	2366	657	325	NA	NA	NA	NA	NA	NA	NA	NA	NA
YPR029C	APL4	18	9	50	0.0442907	656	0.00359322	723	1317	656	599	775	480	450	628	760	NA	NA	NA	NA	NA	NA	NA	NA	NA
YJL073W	JEM1	18	9	50	0.0442907	654	0.00213591	576	1450	488	528	654	419	1426	1028	880	NA	NA	NA	NA	NA	NA	NA	NA	NA
YML035C	AMD1	18	9	50	0.0442907	650	0.315668	1277	266	1073	265	281	857	915	253	650	NA	NA	NA	NA	NA	NA	NA	NA	NA
YER162C	RAD4	18	9	50	0.0442907	628	0.00693274	628	379	452	682	1700	907	1480	408	445	NA	NA	NA	NA	NA	NA	NA	NA	NA
YKL061W	BLI1	18	9	50	0.0442907	618	0.000496964	2099	1809	604	814	608	618	594	606	1913	NA	NA	NA	NA	NA	NA	NA	NA	NA
YGR182C	-	18	9	50	0.0442907	615	0.222669	225	1319	615	289	508	1677	1012	231	783	NA	NA	NA	NA	NA	NA	NA	NA	NA
YBL003C	HTA2	18	9	50	0.0442907	604	0.0208011	403	728	1634	308	1630	604	347	668	428	NA	NA	NA	NA	NA	NA	NA	NA	NA
YPR157W	TDA6	18	9	50	0.0442907	602	0.0392184	401	1351	1032	2130	602	328	784	284	308	NA	NA	NA	NA	NA	NA	NA	NA	NA
YDR070C	FMP16	18	9	50	0.0442907	598	0.00867561	598	633	482	840	489	537	877	424	796	NA	NA	NA	NA	NA	NA	NA	NA	NA
YHR079C-B	-	18	9	50	0.0442907	597	0.127718	267	625	1207	745	597	300	1376	289	358	NA	NA	NA	NA	NA	NA	NA	NA	NA
YCR085W	-	18	9	50	0.0442907	596	0.0551909	1004	454	1244	521	280	1185	673	596	255	NA	NA	NA	NA	NA	NA	NA	NA	NA
YJR099W	YUH1	18	9	50	0.0442907	588	0.0726488	0	366	389	868	880	588	528	1857	618	NA	NA	NA	NA	NA	NA	NA	NA	NA
YMR173W	DDR48	18	9	50	0.0442907	588	0.093336	280	486	286	764	689	588	335	749	991	NA	NA	NA	NA	NA	NA	NA	NA	NA
YDR055W	PST1	18	9	50	0.0442907	588	0.0648135	808	1842	588	454	341	281	244	2109	1131	NA	NA	NA	NA	NA	NA	NA	NA	NA
YJL119C	-	18	9	50	0.0442907	585	0.00567075	609	585	1385	606	565	914	579	489	459	NA	NA	NA	NA	NA	NA	NA	NA	NA
YMR189W	GCV2	18	9	50	0.0442907	584	0.0538425	1799	618	542	589	487	584	253	384	593	NA	NA	NA	NA	NA	NA	NA	NA	NA
YHR151C	MTC6	18	9	50	0.0442907	577	0.0121675	410	341	694	497	1451	348	1380	946	577	NA	NA	NA	NA	NA	NA	NA	NA	NA
YPR173C	VPS4	18	9	50	0.0442907	576	0.0500448	327	363	667	1024	764	576	476	1065	278	NA	NA	NA	NA	NA	NA	NA	NA	NA
YNL030W	HHF2	18	9	50	0.0442907	575	0.154114	405	307	587	603	575	856	2266	226	343	NA	NA	NA	NA	NA	NA	NA	NA	NA
YDR024W	FYV1	18	9	50	0.0442907	572	0.00154273	1374	1085	572	1900	485	556	1172	493	518	NA	NA	NA	NA	NA	NA	NA	NA	NA
YKR041W	-	18	9	50	0.0442907	567	0.0209396	567	969	269	433	1534	751	398	455	1235	NA	NA	NA	NA	NA	NA	NA	NA	NA
YGL188C-A	-	18	9	50	0.0442907	563	0.0216239	673	766	626	1037	401	409	563	434	398	NA	NA	NA	NA	NA	NA	NA	NA	NA
YOL027C	MDM38	18	9	50	0.0442907	552	0.0316775	412	484	646	1600	552	203	1484	1619	500	NA	NA	NA	NA	NA	NA	NA	NA	NA
YBR131W	CCZ1	18	9	50	0.0442907	551	0.0111484	649	551	891	847	524	379	371	1151	539	NA	NA	NA	NA	NA	NA	NA	NA	NA
YDR525W	API2	18	9	50	0.0442907	548	0.0605252	700	996	661	454	460	262	872	548	327	NA	NA	NA	NA	NA	NA	NA	NA	NA
YJR040W	GEF1	18	9	50	0.0442907	548	0.0208406	375	414	465	548	519	967	580	751	601	NA	NA	NA	NA	NA	NA	NA	NA	NA
YDR470C	UGO1	18	9	50	0.0442907	544	0.0186729	475	588	729	375	544	496	688	775	474	NA	NA	NA	NA	NA	NA	NA	NA	NA
YGL176C	-	18	9	50	0.0442907	544	0.141211	258	573	1357	1494	1164	544	441	226	382	NA	NA	NA	NA	NA	NA	NA	NA	NA
YDR379W	RGA2	18	9	50	0.0442907	542	0.00624264	326	1776	1260	460	1528	1623	370	542	414	NA	NA	NA	NA	NA	NA	NA	NA	NA
YAR043C	-	18	9	50	0.0442907	537	0.0431945	384	537	1382	677	648	575	369	359	359	NA	NA	NA	NA	NA	NA	NA	NA	NA
YKL064W	MNR2	18	9	50	0.0442907	537	0.0178109	418	426	782	537	1096	728	769	388	416	NA	NA	NA	NA	NA	NA	NA	NA	NA
YKL027W	-	18	9	50	0.0442907	530	0.0133885	330	2335	350	608	497	530	502	990	976	NA	NA	NA	NA	NA	NA	NA	NA	NA
YBL046W	PSY4	18	9	50	0.0442907	526	0.0307525	346	363	930	789	384	785	390	526	853	NA	NA	NA	NA	NA	NA	NA	NA	NA
YBR010W	HHT1	18	9	50	0.0442907	525	0.725915	1328	525	585	283	239	248	650	718	252	NA	NA	NA	NA	NA	NA	NA	NA	NA
YMR030W	RSF1	18	9	50	0.0442907	523	0.00571445	449	825	594	492	2028	2197	523	393	507	NA	NA	NA	NA	NA	NA	NA	NA	NA
YOL012C	HTZ1	18	9	50	0.0442907	516	0.323144	477	253	587	732	539	335	1369	516	222	NA	NA	NA	NA	NA	NA	NA	NA	NA
YPL078C	ATP4	18	9	50	0.0442907	516	0.0170668	358	545	477	423	516	482	2248	768	636	NA	NA	NA	NA	NA	NA	NA	NA	NA
YNL162W	RPL42A	18	9	50	0.0442907	516	0.0864945	287	299	299	516	1054	656	337	1309	1747	NA	NA	NA	NA	NA	NA	NA	NA	NA
YEL056W	HAT2	18	9	50	0.0442907	515	0.0103864	550	527	1286	493	501	515	452	1240	482	NA	NA	NA	NA	NA	NA	NA	NA	NA
YIL095W	PRK1	18	9	50	0.0442907	509	0.00650526	747	439	463	465	504	519	509	2031	2294	NA	NA	NA	NA	NA	NA	NA	NA	NA
YDL194W	SNF3	18	9	50	0.0442907	508	0.0658056	497	536	508	556	960	322	372	763	320	NA	NA	NA	NA	NA	NA	NA	NA	NA
YPR150W	-	18	9	50	0.0442907	507	0.0366366	490	1598	678	2725	312	309	309	831	507	NA	NA	NA	NA	NA	NA	NA	NA	NA
YDR014W	RAD61	18	9	50	0.0442907	505	0.0127459	681	473	867	435	463	606	505	484	986	NA	NA	NA	NA	NA	NA	NA	NA	NA
YLR403W	SFP1	18	9	50	0.0442907	500	0.600239	500	1244	540	952	103	164	143	232	591	NA	NA	NA	NA	NA	NA	NA	NA	NA
YMR271C	URA10	18	9	50	0.0442907	499	0.0345972	504	499	414	673	1681	404	508	427	397	NA	NA	NA	NA	NA	NA	NA	NA	NA
YBR018C	GAL7	18	9	50	0.0442907	497	0.280004	918	1099	366	268	269	279	639	557	497	NA	NA	NA	NA	NA	NA	NA	NA	NA
YIL001W	-	18	9	50	0.0442907	497	0.0257701	651	391	446	709	468	497	558	448	803	NA	NA	NA	NA	NA	NA	NA	NA	NA
YHL002W	HSE1	18	9	50	0.0442907	496	0.0886839	3147	0	1019	474	1013	496	408	978	285	NA	NA	NA	NA	NA	NA	NA	NA	NA
YDR337W	MRPS28	18	9	50	0.0442907	492	0.0708996	343	1063	1962	2009	328	492	315	2385	225	NA	NA	NA	NA	NA	NA	NA	NA	NA
YHR181W	SVP26	18	9	50	0.0442907	491	0.0876169	371	711	353	530	654	491	565	325	404	NA	NA	NA	NA	NA	NA	NA	NA	NA
YGR146C	ECL1	18	9	50	0.0442907	489	0.00920919	1519	2438	384	549	489	415	414	408	1613	NA	NA	NA	NA	NA	NA	NA	NA	NA
YGR270W	YTA7	18	9	50	0.0442907	489	0.143155	510	750	344	331	335	494	646	489	334	NA	NA	NA	NA	NA	NA	NA	NA	NA
YPL152W	RRD2	18	9	50	0.0442907	488	0.309838	488	237	391	541	1077	309	1919	247	639	NA	NA	NA	NA	NA	NA	NA	NA	NA
YGR283C	-	18	9	50	0.0442907	484	0.0505069	871	500	442	482	518	372	484	367	608	NA	NA	NA	NA	NA	NA	NA	NA	NA
YDR351W	SBE2	18	9	50	0.0442907	482	0.085579	441	346	521	355	661	780	498	482	343	NA	NA	NA	NA	NA	NA	NA	NA	NA
YGR059W	SPR3	18	9	50	0.0442907	480	0.269784	955	332	489	480	1058	419	645	257	251	NA	NA	NA	NA	NA	NA	NA	NA	NA
YNR021W	-	18	9	50	0.0442907	478	0.143743	1172	351	514	278	313	478	663	340	732	NA	NA	NA	NA	NA	NA	NA	NA	NA
YGR242W	-	18	9	50	0.0442907	478	0.0244459	1153	410	408	654	413	478	439	615	707	NA	NA	NA	NA	NA	NA	NA	NA	NA
YNL141W	AAH1	18	9	50	0.0442907	475	0.013044	331	657	1282	475	1681	379	437	460	1117	NA	NA	NA	NA	NA	NA	NA	NA	NA
YDR360W	OPI7	18	9	50	0.0442907	474	0.00714431	474	394	916	473	2057	1170	912	420	422	NA	NA	NA	NA	NA	NA	NA	NA	NA
YER051W	JHD1	18	9	50	0.0442907	472	0.00898105	2168	608	373	435	2483	1123	442	383	472	NA	NA	NA	NA	NA	NA	NA	NA	NA
YDR474C	-	18	9	50	0.0442907	471	0.0502964	424	1268	1438	471	1931	345	263	272	1563	NA	NA	NA	NA	NA	NA	NA	NA	NA
YHL017W	-	18	9	50	0.0442907	468	0.0109002	446	1354	1406	475	459	445	421	960	468	NA	NA	NA	NA	NA	NA	NA	NA	NA
YPR038W	IRC16	18	9	50	0.0442907	468	0.0562437	509	447	468	552	460	865	490	339	439	NA	NA	NA	NA	NA	NA	NA	NA	NA
YGR249W	MGA1	18	9	50	0.0442907	466	0.122177	466	1850	274	295	803	1036	615	330	323	NA	NA	NA	NA	NA	NA	NA	NA	NA
YPL245W	-	18	9	50	0.0442907	465	0.24326	465	416	499	301	344	468	547	294	563	NA	NA	NA	NA	NA	NA	NA	NA	NA
YBR220C	-	18	9	50	0.0442907	462	0.0296624	322	1357	323	447	462	2632	492	442	723	NA	NA	NA	NA	NA	NA	NA	NA	NA
YEL059W	HHY1	18	9	50	0.0442907	461	0.116243	239	322	702	461	531	418	324	2358	1585	NA	NA	NA	NA	NA	NA	NA	NA	NA
YPR001W	CIT3	18	9	50	0.0442907	461	0.152159	461	331	282	576	1843	882	455	247	783	NA	NA	NA	NA	NA	NA	NA	NA	NA
YLL049W	LDB18	18	9	50	0.0442907	461	0.349197	266	243	192	1655	1522	1346	1873	301	461	NA	NA	NA	NA	NA	NA	NA	NA	NA
YPL158C	AIM44	18	9	50	0.0442907	460	0.250707	460	171	155	404	1955	2074	1254	1725	292	NA	NA	NA	NA	NA	NA	NA	NA	NA
YCL026C-A	FRM2	18	9	50	0.0442907	459	0.0265404	431	744	344	425	616	459	312	1516	1573	NA	NA	NA	NA	NA	NA	NA	NA	NA
YLR134W	PDC5	18	9	50	0.0442907	458	0.00463015	400	1137	345	455	439	2228	458	1969	2188	NA	NA	NA	NA	NA	NA	NA	NA	NA
YNL053W	MSG5	18	9	50	0.0442907	457	0.0464743	1065	571	457	453	388	546	383	454	466	NA	NA	NA	NA	NA	NA	NA	NA	NA
YGR225W	AMA1	18	9	50	0.0442907	457	0.0771468	367	457	407	1151	506	1444	721	274	328	NA	NA	NA	NA	NA	NA	NA	NA	NA
YOL085C	-	18	9	50	0.0442907	455	0.176663	313	455	1079	435	908	971	233	610	299	NA	NA	NA	NA	NA	NA	NA	NA	NA
YJR034W	PET191	18	9	50	0.0442907	453	0.0920859	295	224	1278	371	1122	418	1435	1018	453	NA	NA	NA	NA	NA	NA	NA	NA	NA
YIL064W	SEE1	18	9	50	0.0442907	451	0.326307	538	605	451	411	322	363	715	0	540	NA	NA	NA	NA	NA	NA	NA	NA	NA
YOL014W	-	18	9	50	0.0442907	450	0.125055	827	323	378	454	498	361	465	450	433	NA	NA	NA	NA	NA	NA	NA	NA	NA
YLR363C	NMD4	18	9	50	0.0442907	450	0.0721374	523	420	932	552	325	450	907	305	448	NA	NA	NA	NA	NA	NA	NA	NA	NA
YKL102C	-	18	9	50	0.0442907	448	0.0250888	377	362	579	448	1002	1366	1143	409	357	NA	NA	NA	NA	NA	NA	NA	NA	NA
YIL122W	POG1	18	9	50	0.0442907	447	0.028064	330	439	447	758	436	393	1147	541	1115	NA	NA	NA	NA	NA	NA	NA	NA	NA
YGR202C	PCT1	18	9	50	0.0442907	447	0.0440144	391	424	671	447	541	555	372	1299	391	NA	NA	NA	NA	NA	NA	NA	NA	NA
YNR015W	SMM1	18	9	50	0.0442907	446	0.0574069	295	341	876	446	334	1207	295	1194	1798	NA	NA	NA	NA	NA	NA	NA	NA	NA
YNR014W	-	18	9	50	0.0442907	443	0.098182	630	1019	525	418	474	443	353	318	358	NA	NA	NA	NA	NA	NA	NA	NA	NA
YLR361C-A	-	18	9	50	0.0442907	442	0.198694	271	264	341	442	906	1128	1312	314	532	NA	NA	NA	NA	NA	NA	NA	NA	NA
YDR093W	DNF2	18	9	50	0.0442907	442	0.102097	548	442	502	521	506	361	440	382	404	NA	NA	NA	NA	NA	NA	NA	NA	NA
YGL224C	SDT1	18	9	50	0.0442907	440	0.265768	380	504	1239	509	347	440	274	277	539	NA	NA	NA	NA	NA	NA	NA	NA	NA
YMR175W	SIP18	18	9	50	0.0442907	439	0.0221395	594	2047	1619	403	433	439	413	446	402	NA	NA	NA	NA	NA	NA	NA	NA	NA
YJL065C	DLS1	18	9	50	0.0442907	437	0.0885499	705	348	372	747	342	362	497	437	680	NA	NA	NA	NA	NA	NA	NA	NA	NA
YER120W	SCS2	18	9	50	0.0442907	435	0.0706765	628	548	559	435	408	416	413	428	457	NA	NA	NA	NA	NA	NA	NA	NA	NA
YDR330W	UBX5	18	9	50	0.0442907	434	0.0208603	432	719	434	1558	377	901	371	362	1000	NA	NA	NA	NA	NA	NA	NA	NA	NA
YLR342W	FKS1	18	9	50	0.0442907	433	0.073623	433	383	298	2471	338	329	462	753	1099	NA	NA	NA	NA	NA	NA	NA	NA	NA
YIL070C	MAM33	18	9	50	0.0442907	431	0.707743	431	1086	272	570	500	244	230	467	425	NA	NA	NA	NA	NA	NA	NA	NA	NA
YDL157C	-	18	9	50	0.0442907	430	0.392977	370	430	594	1214	674	690	217	376	245	NA	NA	NA	NA	NA	NA	NA	NA	NA
YDR520C	URC2	18	9	50	0.0442907	430	0.191178	430	528	613	484	468	366	350	354	314	NA	NA	NA	NA	NA	NA	NA	NA	NA
YLR287-A	-	18	9	50	0.0442907	430	0.072478	713	360	962	430	329	313	349	732	856	NA	NA	NA	NA	NA	NA	NA	NA	NA
YDR030C	RAD28	18	9	50	0.0442907	427	0.112468	304	389	700	439	787	487	427	402	404	NA	NA	NA	NA	NA	NA	NA	NA	NA
YDR100W	TVP15	18	9	50	0.0442907	426	0.0382077	434	381	415	388	767	426	1589	397	758	NA	NA	NA	NA	NA	NA	NA	NA	NA
YLR024C	UBR2	18	9	50	0.0442907	423	0.228974	429	1216	429	423	1850	316	321	301	283	NA	NA	NA	NA	NA	NA	NA	NA	NA
YHR029C	YHI9	18	9	50	0.0442907	423	0.966616	193	324	1017	216	423	550	478	294	462	NA	NA	NA	NA	NA	NA	NA	NA	NA
YBL048W	RRT1	18	9	50	0.0442907	421	0.0281922	562	1254	367	421	1525	373	363	371	964	NA	NA	NA	NA	NA	NA	NA	NA	NA
YER046W-A	-	18	9	50	0.0442907	421	0.0822468	350	527	623	421	338	1372	316	837	365	NA	NA	NA	NA	NA	NA	NA	NA	NA
YLR395C	COX8	18	9	50	0.0442907	421	0.336637	552	421	411	595	465	314	310	274	468	NA	NA	NA	NA	NA	NA	NA	NA	NA
YER032W	FIR1	18	9	50	0.0442907	416	0.283683	896	416	867	342	303	257	714	532	292	NA	NA	NA	NA	NA	NA	NA	NA	NA
YKL075C	-	18	9	50	0.0442907	416	0.111178	416	371	331	440	1307	973	355	676	287	NA	NA	NA	NA	NA	NA	NA	NA	NA
YPL121C	MEI5	18	9	50	0.0442907	415	0.0801873	366	425	327	681	357	352	1066	415	1042	NA	NA	NA	NA	NA	NA	NA	NA	NA
YLR296W	-	18	9	50	0.0442907	415	0.015768	395	399	2114	1346	415	1052	360	982	338	NA	NA	NA	NA	NA	NA	NA	NA	NA
YDR161W	-	18	9	50	0.0442907	415	0.716809	850	415	237	335	530	730	275	803	218	NA	NA	NA	NA	NA	NA	NA	NA	NA
YDL054C	MCH1	18	9	50	0.0442907	408	0.0282693	406	1400	1856	2810	408	398	2437	270	292	NA	NA	NA	NA	NA	NA	NA	NA	NA
YEL057C	-	18	9	50	0.0442907	405	0.565149	738	278	588	252	392	607	412	405	273	NA	NA	NA	NA	NA	NA	NA	NA	NA
YBR151W	APD1	18	9	50	0.0442907	400	0.226492	383	469	400	434	331	353	856	773	267	NA	NA	NA	NA	NA	NA	NA	NA	NA
YER166W	DNF1	18	9	50	0.0442907	398	0.253373	274	283	797	2505	401	367	414	381	398	NA	NA	NA	NA	NA	NA	NA	NA	NA
YOR345C	-	18	9	50	0.0442907	398	0.388829	462	398	417	387	462	256	891	357	302	NA	NA	NA	NA	NA	NA	NA	NA	NA
YIL138C	TPM2	18	9	50	0.0442907	397	0.346258	397	412	730	326	261	358	285	744	676	NA	NA	NA	NA	NA	NA	NA	NA	NA
YOL031C	SIL1	18	9	50	0.0442907	395	0.0355888	384	380	2064	1968	324	395	2183	395	329	NA	NA	NA	NA	NA	NA	NA	NA	NA
YER052C	HOM3	18	9	50	0.0442907	395	0.97175	254	270	291	243	444	575	395	467	731	NA	NA	NA	NA	NA	NA	NA	NA	NA
YDR193W	-	18	9	50	0.0442907	394	0.619532	394	305	469	627	779	306	786	233	261	NA	NA	NA	NA	NA	NA	NA	NA	NA
YPR149W	NCE102	18	9	50	0.0442907	393	0.237671	543	508	283	1981	611	290	328	336	393	NA	NA	NA	NA	NA	NA	NA	NA	NA
YNL086W	SNN1	18	9	50	0.0442907	391	0.0570325	363	861	397	391	1119	391	878	373	386	NA	NA	NA	NA	NA	NA	NA	NA	NA
YDR333C	-	18	9	50	0.0442907	391	0.667212	316	299	220	580	391	258	548	1150	563	NA	NA	NA	NA	NA	NA	NA	NA	NA
YBL051C	PIN4	18	9	50	0.0442907	387	0.349197	387	335	363	389	515	673	346	283	425	NA	NA	NA	NA	NA	NA	NA	NA	NA
YDR146C	SWI5	18	9	50	0.0442907	386	0.301562	400	801	454	1299	278	386	370	281	332	NA	NA	NA	NA	NA	NA	NA	NA	NA
YLR185W	RPL37A	18	9	50	0.0442907	382	0.265922	319	378	847	600	382	474	1406	271	267	NA	NA	NA	NA	NA	NA	NA	NA	NA
YDL175C	AIR2	18	9	50	0.0442907	379	0.668514	308	1132	1353	379	274	412	544	277	211	NA	NA	NA	NA	NA	NA	NA	NA	NA
YLR281C	-	18	9	50	0.0442907	377	0.273527	409	377	318	466	811	292	337	828	323	NA	NA	NA	NA	NA	NA	NA	NA	NA
YMR039C	SUB1	18	9	50	0.0442907	375	0.510638	274	375	297	301	284	433	1313	725	385	NA	NA	NA	NA	NA	NA	NA	NA	NA
YPR015C	-	18	9	50	0.0442907	374	0.688155	469	401	328	333	277	258	716	374	377	NA	NA	NA	NA	NA	NA	NA	NA	NA
YKR074W	AIM29	18	9	50	0.0442907	370	0.415754	350	362	800	364	469	410	710	370	206	NA	NA	NA	NA	NA	NA	NA	NA	NA
YOR298C-A	MBF1	18	9	50	0.0442907	369	0.551442	407	317	340	417	488	534	308	275	369	NA	NA	NA	NA	NA	NA	NA	NA	NA
YPR091C	-	18	9	50	0.0442907	369	0.307967	295	530	245	1194	320	369	1448	273	1029	NA	NA	NA	NA	NA	NA	NA	NA	NA
YKR003W	OSH6	18	9	50	0.0442907	368	0.595272	368	267	291	312	647	398	1371	204	1328	NA	NA	NA	NA	NA	NA	NA	NA	NA
YFR044C	DUG1	18	9	50	0.0442907	367	0.341698	391	655	327	469	367	274	305	1291	324	NA	NA	NA	NA	NA	NA	NA	NA	NA
YDR099W	BMH2	18	9	50	0.0442907	360	0.524994	298	652	937	360	282	268	290	395	715	NA	NA	NA	NA	NA	NA	NA	NA	NA
YFR032C-B	-	18	9	50	0.0442907	360	0.677391	270	144	806	360	683	669	179	543	242	NA	NA	NA	NA	NA	NA	NA	NA	NA
YBR301W	PAU24	18	9	50	0.0442907	359	0.346075	323	359	418	456	1536	278	561	324	305	NA	NA	NA	NA	NA	NA	NA	NA	NA
YKL062W	MSN4	18	9	50	0.0442907	359	0.361108	359	392	1201	729	334	305	333	434	267	NA	NA	NA	NA	NA	NA	NA	NA	NA
YJL060W	BNA3	18	9	50	0.0442907	354	0.759447	390	390	363	0	1913	342	309	319	354	NA	NA	NA	NA	NA	NA	NA	NA	NA
YDR025W	RPS11A	18	9	50	0.0442907	350	0.384512	1015	350	814	173	160	1031	196	195	378	NA	NA	NA	NA	NA	NA	NA	NA	NA
YEL041W	YEF1	18	9	50	0.0442907	350	0.969183	350	312	240	816	534	365	261	287	382	NA	NA	NA	NA	NA	NA	NA	NA	NA
YLR264W	RPS28B	18	9	50	0.0442907	350	0.463144	616	205	350	1005	257	445	210	212	593	NA	NA	NA	NA	NA	NA	NA	NA	NA
YDL231C	BRE4	18	9	50	0.0442907	346	0.334662	346	325	367	284	319	466	331	941	778	NA	NA	NA	NA	NA	NA	NA	NA	NA
YER039C-A	-	18	9	50	0.0442907	345	0.440776	307	312	268	259	345	743	477	1263	639	NA	NA	NA	NA	NA	NA	NA	NA	NA
YOL088C	MPD2	18	9	50	0.0442907	345	0.450378	504	465	288	337	345	287	410	1609	294	NA	NA	NA	NA	NA	NA	NA	NA	NA
YJR124C	-	18	9	50	0.0442907	344	0.89442	389	344	558	993	401	270	209	318	310	NA	NA	NA	NA	NA	NA	NA	NA	NA
YOR309C	-	18	9	50	0.0442907	342	0.475445	801	298	278	366	961	318	337	359	342	NA	NA	NA	NA	NA	NA	NA	NA	NA
YKR019C	IRS4	18	9	50	0.0442907	342	0.704022	307	1048	342	277	389	810	378	275	270	NA	NA	NA	NA	NA	NA	NA	NA	NA
YDR297W	SUR2	18	9	50	0.0442907	338	0.487699	336	494	294	655	391	338	350	336	324	NA	NA	NA	NA	NA	NA	NA	NA	NA
YDR405W	MRP20	18	9	50	0.0442907	337	0.611231	337	524	337	339	205	567	341	300	225	NA	NA	NA	NA	NA	NA	NA	NA	NA
YML066C	SMA2	18	9	50	0.0442907	336	0.80034	285	575	291	336	284	392	647	795	242	NA	NA	NA	NA	NA	NA	NA	NA	NA
YBR103W	SIF2	18	9	50	0.0442907	330	0.311887	330	291	937	912	260	965	321	291	627	NA	NA	NA	NA	NA	NA	NA	NA	NA
YLR168C	UPS2	18	9	50	0.0442907	327	0.748849	217	327	306	850	236	447	233	487	850	NA	NA	NA	NA	NA	NA	NA	NA	NA
YBR277C	-	18	9	50	0.0442907	326	0.712805	410	405	326	302	310	319	303	354	517	NA	NA	NA	NA	NA	NA	NA	NA	NA
YHR133C	NSG1	18	9	50	0.0442907	325	0.994863	230	274	355	1096	1082	325	590	216	322	NA	NA	NA	NA	NA	NA	NA	NA	NA
YFL041W-A	-	18	9	50	0.0442907	324	0.996575	349	603	536	260	299	259	583	324	278	NA	NA	NA	NA	NA	NA	NA	NA	NA
YDR057W	YOS9	18	9	50	0.0442907	324	0.185769	272	301	270	2407	1469	2249	1548	266	324	NA	NA	NA	NA	NA	NA	NA	NA	NA
YBR058C	UBP14	18	9	50	0.0442907	323	0.612736	477	285	292	330	633	1303	323	285	302	NA	NA	NA	NA	NA	NA	NA	NA	NA
YDR269C	-	18	9	50	0.0442907	323	0.520341	288	1129	312	407	410	323	295	279	856	NA	NA	NA	NA	NA	NA	NA	NA	NA
YLR404W	FLD1	18	9	50	0.0442907	322	0.810862	321	419	310	442	374	412	290	291	322	NA	NA	NA	NA	NA	NA	NA	NA	NA
YFR034C	PHO4	18	9	50	0.0442907	321	0.53131	321	365	248	424	259	444	311	345	253	NA	NA	NA	NA	NA	NA	NA	NA	NA
YNL025C	SSN8	18	9	50	0.0442907	318	0.696865	257	589	297	530	604	284	318	473	312	NA	NA	NA	NA	NA	NA	NA	NA	NA
YBR065C	ECM2	18	9	50	0.0442907	316	0.857206	399	287	309	764	316	459	438	205	268	NA	NA	NA	NA	NA	NA	NA	NA	NA
YDL082W	RPL13A	18	9	50	0.0442907	313	0.968042	1604	525	306	247	228	388	596	287	313	NA	NA	NA	NA	NA	NA	NA	NA	NA
YBR250W	SPO23	18	9	50	0.0442907	313	0.942396	313	450	232	820	287	313	277	700	300	NA	NA	NA	NA	NA	NA	NA	NA	NA
YLR135W	SLX4	18	9	50	0.0442907	312	0.873523	612	555	312	297	292	281	425	843	225	NA	NA	NA	NA	NA	NA	NA	NA	NA
YNL005C	MRP7	18	9	50	0.0442907	309	0.439929	309	412	501	233	308	337	148	380	293	NA	NA	NA	NA	NA	NA	NA	NA	NA
YER169W	RPH1	18	9	50	0.0442907	309	0.801723	709	738	914	186	309	486	266	272	231	NA	NA	NA	NA	NA	NA	NA	NA	NA
YGL202W	ARO8	18	9	50	0.0442907	309	0.80532	764	275	481	661	309	404	250	302	299	NA	NA	NA	NA	NA	NA	NA	NA	NA
YDR485C	VPS72	18	9	50	0.0442907	305	0.928741	364	261	845	683	258	303	305	244	539	NA	NA	NA	NA	NA	NA	NA	NA	NA
YDR063W	AIM7	18	9	50	0.0442907	303	0.502398	583	335	225	273	402	284	337	303	283	NA	NA	NA	NA	NA	NA	NA	NA	NA
YDL191W	RPL35A	18	9	50	0.0442907	294	0.509031	248	247	294	201	1224	207	413	752	763	NA	NA	NA	NA	NA	NA	NA	NA	NA
YKR098C	UBP11	18	9	50	0.0442907	291	0.554074	2318	1127	315	224	403	255	275	225	291	NA	NA	NA	NA	NA	NA	NA	NA	NA
YGL234W	ADE5,7	18	9	50	0.0442907	290	0.341153	539	248	465	222	314	290	234	802	268	NA	NA	NA	NA	NA	NA	NA	NA	NA
YPL008W	CHL1	18	9	50	0.0442907	290	0.578039	290	371	282	1269	211	218	254	366	2036	NA	NA	NA	NA	NA	NA	NA	NA	NA
YNL054W	VAC7	18	9	50	0.0442907	288	0.943534	207	235	1412	1084	262	286	450	288	1981	NA	NA	NA	NA	NA	NA	NA	NA	NA
YBR144C	-	18	9	50	0.0442907	288	0.884526	321	2085	262	232	276	281	1057	288	431	NA	NA	NA	NA	NA	NA	NA	NA	NA
YPR043W	RPL43A	18	9	50	0.0442907	287	0.0942473	287	359	405	269	451	340	170	136	156	NA	NA	NA	NA	NA	NA	NA	NA	NA
YER164W	CHD1	18	9	50	0.0442907	282	0.72109	282	223	191	1469	271	780	457	1593	236	NA	NA	NA	NA	NA	NA	NA	NA	NA
YMR193C-A	-	18	9	50	0.0442907	281	0.258463	787	281	0	278	400	282	433	277	232	NA	NA	NA	NA	NA	NA	NA	NA	NA
YDR005C	MAF1	18	9	50	0.0442907	280	0.0828158	280	295	253	280	463	291	254	275	241	NA	NA	NA	NA	NA	NA	NA	NA	NA
YLR453C	RIF2	18	9	50	0.0442907	279	0.397351	235	1005	502	236	279	245	255	609	328	NA	NA	NA	NA	NA	NA	NA	NA	NA
YBR111W-A	SUS1	18	9	50	0.0442907	277	0.127092	358	261	262	261	271	289	304	300	277	NA	NA	NA	NA	NA	NA	NA	NA	NA
YDR529C	QCR7	18	9	50	0.0442907	273	0.687102	222	1068	1575	1915	273	268	271	202	294	NA	NA	NA	NA	NA	NA	NA	NA	NA
YMR060C	SAM37	18	9	50	0.0442907	270	0.137953	276	223	270	370	888	182	811	197	266	NA	NA	NA	NA	NA	NA	NA	NA	NA
YOR339C	UBC11	18	9	50	0.0442907	270	0.196206	330	274	849	268	524	228	222	269	270	NA	NA	NA	NA	NA	NA	NA	NA	NA
YLR435W	TSR2	18	9	50	0.0442907	261	0.0177078	316	383	208	434	223	210	261	294	183	NA	NA	NA	NA	NA	NA	NA	NA	NA
YPR135W	CTF4	18	9	50	0.0442907	256	0.010548	436	288	256	191	161	151	218	483	274	NA	NA	NA	NA	NA	NA	NA	NA	NA
YGR020C	VMA7	18	9	50	0.0442907	241	0.00606188	274	145	379	373	176	241	319	132	179	NA	NA	NA	NA	NA	NA	NA	NA	NA
YDL125C	HNT1	18	9	50	0.0442907	229	0.000699592	234	187	196	186	352	290	229	297	212	NA	NA	NA	NA	NA	NA	NA	NA	NA
YPL102C	-	18	9	50	0.0442907	225	0.00877637	186	235	162	225	1103	195	268	950	202	NA	NA	NA	NA	NA	NA	NA	NA	NA
YJL129C	TRK1	18	9	50	0.0442907	216	0.0110689	170	216	693	243	473	215	204	386	203	NA	NA	NA	NA	NA	NA	NA	NA	NA
YDL130W	RPP1B	18	9	50	0.0442907	195	0.00709088	195	188	187	168	164	247	545	371	460	NA	NA	NA	NA	NA	NA	NA	NA	NA
YGR164W	-	18	8	44.4444	0.139552	3035.5	0.011631	3988	2145	3806	2265	0	4204	4507	238	NA	NA	NA	NA	NA	NA	NA	NA	NA	NA
YLR030W	-	18	8	44.4444	0.139552	2770.5	0.000130195	303	2799	2225	3184	2742	3467	3160	639	NA	NA	NA	NA	NA	NA	NA	NA	NA	NA
YGL107C	RMD9	18	8	44.4444	0.139552	2768.5	2.25203e-06	3362	3025	3516	3120	2512	2130	2449	2222	NA	NA	NA	NA	NA	NA	NA	NA	NA	NA
YBR175W	SWD3	18	8	44.4444	0.139552	2586	0.0168864	231	2823	3016	2838	2781	2391	150	1662	NA	NA	NA	NA	NA	NA	NA	NA	NA	NA
YHR050W-A	-	18	8	44.4444	0.139552	2041	0.00143403	2434	1923	2159	1821	602	2299	3257	200	NA	NA	NA	NA	NA	NA	NA	NA	NA	NA
YCR102W-A	-	18	8	44.4444	0.139552	1905	0.000411914	2583	2573	2692	354	950	2888	1237	414	NA	NA	NA	NA	NA	NA	NA	NA	NA	NA
YGL054C	ERV14	18	8	44.4444	0.139552	1781	1.8752e-05	1599	2086	1570	1963	2046	1378	2137	693	NA	NA	NA	NA	NA	NA	NA	NA	NA	NA
YJL116C	NCA3	18	8	44.4444	0.139552	1768.5	0.00075302	454	2738	2767	380	2929	2237	440	1300	NA	NA	NA	NA	NA	NA	NA	NA	NA	NA
YNL143C	-	18	8	44.4444	0.139552	1749	5.49952e-05	948	2206	2801	2352	3378	1266	451	1292	NA	NA	NA	NA	NA	NA	NA	NA	NA	NA
YLR425W	TUS1	18	8	44.4444	0.139552	1418.5	0.0705903	1154	1944	1736	2021	1683	206	206	527	NA	NA	NA	NA	NA	NA	NA	NA	NA	NA
YNR041C	COQ2	18	8	44.4444	0.139552	1341.5	0.00137314	239	2656	1376	1307	1289	781	1434	2649	NA	NA	NA	NA	NA	NA	NA	NA	NA	NA
YHL008C	-	18	8	44.4444	0.139552	1314.5	0.00844869	315	330	1575	1054	4293	2125	2162	292	NA	NA	NA	NA	NA	NA	NA	NA	NA	NA
YMR129W	POM152	18	8	44.4444	0.139552	1295	0.00722379	292	815	2417	1956	2605	1775	317	397	NA	NA	NA	NA	NA	NA	NA	NA	NA	NA
YHR203C	RPS4B	18	8	44.4444	0.139552	1289	0.00271468	2236	1250	1328	196	1640	837	1652	1119	NA	NA	NA	NA	NA	NA	NA	NA	NA	NA
YHR184W	SSP1	18	8	44.4444	0.139552	1278	0.000493041	1896	2442	418	2117	537	587	1311	1245	NA	NA	NA	NA	NA	NA	NA	NA	NA	NA
YJL077W-B	-	18	8	44.4444	0.139552	1269.5	0.0220148	253	1874	1584	2669	1579	350	298	960	NA	NA	NA	NA	NA	NA	NA	NA	NA	NA
YMR023C	MSS1	18	8	44.4444	0.139552	1213	0.000603902	436	444	1116	1439	1310	1666	2043	802	NA	NA	NA	NA	NA	NA	NA	NA	NA	NA
YMR174C	PAI3	18	8	44.4444	0.139552	1209.5	0.00833606	491	240	472	1457	1392	2119	1027	1404	NA	NA	NA	NA	NA	NA	NA	NA	NA	NA
YKL110C	KTI12	18	8	44.4444	0.139552	1202	0.0963641	673	199	1731	2072	2598	3113	195	456	NA	NA	NA	NA	NA	NA	NA	NA	NA	NA
YDR109C	-	18	8	44.4444	0.139552	1192.5	0.0213206	293	2013	2961	2182	2380	309	348	372	NA	NA	NA	NA	NA	NA	NA	NA	NA	NA
YNL268W	LYP1	18	8	44.4444	0.139552	1172.5	0.000302918	1840	1160	1185	1142	2041	1334	324	1071	NA	NA	NA	NA	NA	NA	NA	NA	NA	NA
YNR074C	AIF1	18	8	44.4444	0.139552	1127.5	0.000328254	585	2210	861	2311	2234	427	909	1346	NA	NA	NA	NA	NA	NA	NA	NA	NA	NA
YLR126C	-	18	8	44.4444	0.139552	1096	0.00330764	2169	1712	3079	436	1358	329	834	361	NA	NA	NA	NA	NA	NA	NA	NA	NA	NA
YDL127W	PCL2	18	8	44.4444	0.139552	1051.5	0.00151314	578	1764	1597	330	1023	1080	2176	487	NA	NA	NA	NA	NA	NA	NA	NA	NA	NA
YJR082C	EAF6	18	8	44.4444	0.139552	1046	0.0291977	272	1300	1769	230	682	1140	1809	952	NA	NA	NA	NA	NA	NA	NA	NA	NA	NA
YLL038C	ENT4	18	8	44.4444	0.139552	1023	0.000576618	921	345	2429	647	1823	1664	1125	884	NA	NA	NA	NA	NA	NA	NA	NA	NA	NA
YNL129W	NRK1	18	8	44.4444	0.139552	1022.5	0.0128381	1247	283	1087	958	1096	385	402	1203	NA	NA	NA	NA	NA	NA	NA	NA	NA	NA
YEL015W	EDC3	18	8	44.4444	0.139552	1019	0.000381118	983	2043	2040	1634	543	982	1055	453	NA	NA	NA	NA	NA	NA	NA	NA	NA	NA
YGR271W	SLH1	18	8	44.4444	0.139552	1014.5	0.0119486	967	385	1151	333	1695	1144	303	1062	NA	NA	NA	NA	NA	NA	NA	NA	NA	NA
YPL139C	UME1	18	8	44.4444	0.139552	1008	0.00274868	303	1128	1061	1310	499	1136	955	873	NA	NA	NA	NA	NA	NA	NA	NA	NA	NA
YNL031C	HHT2	18	8	44.4444	0.139552	1006.5	0.000427558	1140	1509	1696	546	622	1352	762	873	NA	NA	NA	NA	NA	NA	NA	NA	NA	NA
YCR105W	ADH7	18	8	44.4444	0.139552	989	0.000951088	309	1782	2209	720	991	1243	987	894	NA	NA	NA	NA	NA	NA	NA	NA	NA	NA
YKR054C	DYN1	18	8	44.4444	0.139552	988.5	0.0135252	1441	435	1122	487	1605	2091	855	232	NA	NA	NA	NA	NA	NA	NA	NA	NA	NA
YNL034W	-	18	8	44.4444	0.139552	983	0.00694956	228	842	666	556	1124	1650	1820	2194	NA	NA	NA	NA	NA	NA	NA	NA	NA	NA
YJL024C	APS3	18	8	44.4444	0.139552	978.5	0.0369856	495	1462	2309	2542	2429	311	349	241	NA	NA	NA	NA	NA	NA	NA	NA	NA	NA
YIL050W	PCL7	18	8	44.4444	0.139552	976	0.00155926	539	469	463	1213	871	1081	2442	1095	NA	NA	NA	NA	NA	NA	NA	NA	NA	NA
YER084W	-	18	8	44.4444	0.139552	916.5	0.00168573	1279	771	1277	908	305	925	871	1166	NA	NA	NA	NA	NA	NA	NA	NA	NA	NA
YLR406C-A	-	18	8	44.4444	0.139552	897.5	0.00520387	338	777	1643	570	1020	1166	1018	376	NA	NA	NA	NA	NA	NA	NA	NA	NA	NA
YPL268W	PLC1	18	8	44.4444	0.139552	882.5	0.00706133	2261	1740	355	425	730	325	1063	1035	NA	NA	NA	NA	NA	NA	NA	NA	NA	NA
YKL046C	DCW1	18	8	44.4444	0.139552	879.5	0.00211583	565	412	2057	1349	786	404	973	1482	NA	NA	NA	NA	NA	NA	NA	NA	NA	NA
YKL175W	ZRT3	18	8	44.4444	0.139552	872.5	0.000876662	473	698	961	784	570	1464	2501	1085	NA	NA	NA	NA	NA	NA	NA	NA	NA	NA
YGR281W	YOR1	18	8	44.4444	0.139552	870	0.00433137	429	405	537	1203	1590	420	1384	1384	NA	NA	NA	NA	NA	NA	NA	NA	NA	NA
YBR041W	FAT1	18	8	44.4444	0.139552	851.5	0.0747011	1272	396	2992	2032	2303	263	431	233	NA	NA	NA	NA	NA	NA	NA	NA	NA	NA
YNL116W	DMA2	18	8	44.4444	0.139552	842.5	0.0122082	977	789	972	651	445	265	896	1347	NA	NA	NA	NA	NA	NA	NA	NA	NA	NA
YLL020C	-	18	8	44.4444	0.139552	837	0.000555154	837	1057	828	584	805	1030	837	1957	NA	NA	NA	NA	NA	NA	NA	NA	NA	NA
YLR058C	SHM2	18	8	44.4444	0.139552	830.5	0.00295735	1501	1280	1071	448	1243	590	426	529	NA	NA	NA	NA	NA	NA	NA	NA	NA	NA
YHL003C	LAG1	18	8	44.4444	0.139552	818	0.000470463	1514	688	756	866	745	1767	770	978	NA	NA	NA	NA	NA	NA	NA	NA	NA	NA
YGL090W	LIF1	18	8	44.4444	0.139552	818	0.0256874	952	271	417	684	1253	1009	320	1618	NA	NA	NA	NA	NA	NA	NA	NA	NA	NA
YHR175W-A	-	18	8	44.4444	0.139552	791.5	0.00153905	1312	758	1331	609	471	825	477	1805	NA	NA	NA	NA	NA	NA	NA	NA	NA	NA
YPL113C	-	18	8	44.4444	0.139552	783.5	0.00185469	437	1729	822	745	1297	616	888	600	NA	NA	NA	NA	NA	NA	NA	NA	NA	NA
YBL001C	ECM15	18	8	44.4444	0.139552	776	0.000544319	783	769	1410	2488	620	610	666	1913	NA	NA	NA	NA	NA	NA	NA	NA	NA	NA
YAL051W	OAF1	18	8	44.4444	0.139552	771	0.0100971	384	621	286	1844	409	1840	2182	921	NA	NA	NA	NA	NA	NA	NA	NA	NA	NA
YDR247W	VHS1	18	8	44.4444	0.139552	771	0.0110661	424	1250	1236	677	1117	509	290	865	NA	NA	NA	NA	NA	NA	NA	NA	NA	NA
YPR192W	AQY1	18	8	44.4444	0.139552	763	0.0175789	380	768	632	844	921	269	758	1702	NA	NA	NA	NA	NA	NA	NA	NA	NA	NA
YGR035C	-	18	8	44.4444	0.139552	762	0.00497054	311	384	677	781	1447	743	1159	2629	NA	NA	NA	NA	NA	NA	NA	NA	NA	NA
YDR458C	HEH2	18	8	44.4444	0.139552	752.5	0.00804223	921	341	431	584	374	1120	2873	1282	NA	NA	NA	NA	NA	NA	NA	NA	NA	NA
YMR017W	SPO20	18	8	44.4444	0.139552	742.5	0.100933	261	380	1115	1358	1063	475	1010	260	NA	NA	NA	NA	NA	NA	NA	NA	NA	NA
YOL117W	RRI2	18	8	44.4444	0.139552	737.5	0.00816046	302	887	4086	3216	367	406	588	1565	NA	NA	NA	NA	NA	NA	NA	NA	NA	NA
YLR371W	ROM2	18	8	44.4444	0.139552	724	0.00211583	804	1378	1454	732	716	589	587	519	NA	NA	NA	NA	NA	NA	NA	NA	NA	NA
YKR013W	PRY2	18	8	44.4444	0.139552	724	0.0244805	416	762	1092	924	791	686	402	297	NA	NA	NA	NA	NA	NA	NA	NA	NA	NA
YGR252W	GCN5	18	8	44.4444	0.139552	719.5	0.57483	188	1143	798	820	1089	641	258	174	NA	NA	NA	NA	NA	NA	NA	NA	NA	NA
YIL113W	SDP1	18	8	44.4444	0.139552	718.5	0.00248098	744	623	1112	753	591	945	693	633	NA	NA	NA	NA	NA	NA	NA	NA	NA	NA
YHR159W	TDA11	18	8	44.4444	0.139552	710	0.366572	901	265	1442	239	850	234	570	965	NA	NA	NA	NA	NA	NA	NA	NA	NA	NA
YJL070C	-	18	8	44.4444	0.139552	709.5	0.0778468	769	1302	663	352	797	351	756	247	NA	NA	NA	NA	NA	NA	NA	NA	NA	NA
YOR062C	-	18	8	44.4444	0.139552	704.5	0.00341862	800	908	628	603	781	557	1165	540	NA	NA	NA	NA	NA	NA	NA	NA	NA	NA
YOR079C	ATX2	18	8	44.4444	0.139552	699.5	0.00791663	537	1236	813	621	1409	364	778	406	NA	NA	NA	NA	NA	NA	NA	NA	NA	NA
YNL106C	INP52	18	8	44.4444	0.139552	692.5	0.00369086	803	448	351	582	441	2123	1918	3600	NA	NA	NA	NA	NA	NA	NA	NA	NA	NA
YML075C	HMG1	18	8	44.4444	0.139552	690.5	0.0042189	366	1800	1189	555	764	1125	617	499	NA	NA	NA	NA	NA	NA	NA	NA	NA	NA
YNL095C	-	18	8	44.4444	0.139552	689.5	0.10707	441	249	254	732	647	1499	843	1234	NA	NA	NA	NA	NA	NA	NA	NA	NA	NA
YIL072W	HOP1	18	8	44.4444	0.139552	687.5	0.00749921	813	1442	1575	471	1172	474	562	312	NA	NA	NA	NA	NA	NA	NA	NA	NA	NA
YKR095W	MLP1	18	8	44.4444	0.139552	687	0.00411403	841	1742	473	926	957	523	533	528	NA	NA	NA	NA	NA	NA	NA	NA	NA	NA
YML014W	TRM9	18	8	44.4444	0.139552	685	0.0314901	305	708	361	1173	662	389	873	755	NA	NA	NA	NA	NA	NA	NA	NA	NA	NA
YLL019C	KNS1	18	8	44.4444	0.139552	674	0.0153629	1382	294	471	853	1063	1013	495	459	NA	NA	NA	NA	NA	NA	NA	NA	NA	NA
YNL196C	SLZ1	18	8	44.4444	0.139552	656	0.00783681	544	697	541	2679	615	318	842	928	NA	NA	NA	NA	NA	NA	NA	NA	NA	NA
YBR104W	YMC2	18	8	44.4444	0.139552	647	0.0566964	679	291	1621	276	943	1925	615	332	NA	NA	NA	NA	NA	NA	NA	NA	NA	NA
YER059W	PCL6	18	8	44.4444	0.139552	644	0.0304561	327	1104	344	767	649	759	639	429	NA	NA	NA	NA	NA	NA	NA	NA	NA	NA
YIL043C	CBR1	18	8	44.4444	0.139552	643	0.00691003	1627	777	509	778	501	1720	430	411	NA	NA	NA	NA	NA	NA	NA	NA	NA	NA
YDR406W	PDR15	18	8	44.4444	0.139552	641	0.101962	356	681	877	385	601	700	1075	234	NA	NA	NA	NA	NA	NA	NA	NA	NA	NA
YOL038C-A	-	18	8	44.4444	0.139552	633.5	0.2694	227	993	706	561	1768	232	315	1177	NA	NA	NA	NA	NA	NA	NA	NA	NA	NA
YLR112W	-	18	8	44.4444	0.139552	629.5	0.0057071	529	635	624	853	645	573	603	1028	NA	NA	NA	NA	NA	NA	NA	NA	NA	NA
YNL291C	MID1	18	8	44.4444	0.139552	628.5	0.00877526	904	588	2858	669	391	433	452	902	NA	NA	NA	NA	NA	NA	NA	NA	NA	NA
YBR075W	-	18	8	44.4444	0.139552	626.5	0.00367746	553	608	645	780	514	524	1260	1696	NA	NA	NA	NA	NA	NA	NA	NA	NA	NA
YNR028W	CPR8	18	8	44.4444	0.139552	624.5	0.00879481	1155	781	468	1901	386	1837	407	386	NA	NA	NA	NA	NA	NA	NA	NA	NA	NA
YBR209W	-	18	8	44.4444	0.139552	620.5	0.00613232	784	380	433	2742	2205	509	565	676	NA	NA	NA	NA	NA	NA	NA	NA	NA	NA
YJL165C	HAL5	18	8	44.4444	0.139552	615.5	0.0423046	1320	446	291	785	818	420	351	882	NA	NA	NA	NA	NA	NA	NA	NA	NA	NA
YML120C	NDI1	18	8	44.4444	0.139552	615	0.191947	616	751	876	360	291	1169	614	216	NA	NA	NA	NA	NA	NA	NA	NA	NA	NA
YJR130C	STR2	18	8	44.4444	0.139552	612	0.221382	1336	765	384	251	1560	216	498	726	NA	NA	NA	NA	NA	NA	NA	NA	NA	NA
YHL026C	-	18	8	44.4444	0.139552	608	0.0235787	343	1118	414	1059	516	355	700	868	NA	NA	NA	NA	NA	NA	NA	NA	NA	NA
YBR299W	MAL32	18	8	44.4444	0.139552	607	0.0130312	862	1149	407	416	367	596	1474	618	NA	NA	NA	NA	NA	NA	NA	NA	NA	NA
YBL009W	ALK2	18	8	44.4444	0.139552	604.5	0.325423	370	839	312	1578	236	993	221	1728	NA	NA	NA	NA	NA	NA	NA	NA	NA	NA
YDR128W	MTC5	18	8	44.4444	0.139552	601.5	0.0560588	355	1261	1085	435	382	1302	256	768	NA	NA	NA	NA	NA	NA	NA	NA	NA	NA
YKL133C	-	18	8	44.4444	0.139552	601.5	0.124358	1204	863	2416	286	414	260	314	789	NA	NA	NA	NA	NA	NA	NA	NA	NA	NA
YPL108W	-	18	8	44.4444	0.139552	601	0.0110301	1047	680	522	437	467	1095	346	1429	NA	NA	NA	NA	NA	NA	NA	NA	NA	NA
YMR145C	NDE1	18	8	44.4444	0.139552	598.5	0.0356318	1524	271	471	543	885	955	654	361	NA	NA	NA	NA	NA	NA	NA	NA	NA	NA
YMR087W	-	18	8	44.4444	0.139552	598	0.0178152	406	466	286	616	957	1435	580	1895	NA	NA	NA	NA	NA	NA	NA	NA	NA	NA
YKL076C	PSY1	18	8	44.4444	0.139552	592	0.00709356	637	1149	2431	455	1037	547	427	421	NA	NA	NA	NA	NA	NA	NA	NA	NA	NA
YFR024C	-	18	8	44.4444	0.139552	591.5	0.0309546	507	676	1463	1122	911	361	299	390	NA	NA	NA	NA	NA	NA	NA	NA	NA	NA
YOL152W	FRE7	18	8	44.4444	0.139552	591.5	0.043356	273	1343	330	412	650	590	593	4552	NA	NA	NA	NA	NA	NA	NA	NA	NA	NA
YBR108W	AIM3	18	8	44.4444	0.139552	590.5	0.0119486	596	545	585	339	972	534	1220	699	NA	NA	NA	NA	NA	NA	NA	NA	NA	NA
YNL024C	-	18	8	44.4444	0.139552	590	0.0161843	1141	899	331	477	537	617	691	563	NA	NA	NA	NA	NA	NA	NA	NA	NA	NA
YGR106C	VOA1	18	8	44.4444	0.139552	589	0.0076967	442	1705	704	426	781	2363	474	439	NA	NA	NA	NA	NA	NA	NA	NA	NA	NA
YOL025W	LAG2	18	8	44.4444	0.139552	582	0.0168168	416	767	512	754	519	644	696	520	NA	NA	NA	NA	NA	NA	NA	NA	NA	NA
YLR353W	BUD8	18	8	44.4444	0.139552	580	0.0181842	600	444	763	611	562	531	570	590	NA	NA	NA	NA	NA	NA	NA	NA	NA	NA
YGR142W	BTN2	18	8	44.4444	0.139552	579	0.00578726	573	1586	585	485	573	442	2261	603	NA	NA	NA	NA	NA	NA	NA	NA	NA	NA
YMR031C	EIS1	18	8	44.4444	0.139552	577.5	0.0096203	358	1263	509	747	478	516	1743	639	NA	NA	NA	NA	NA	NA	NA	NA	NA	NA
YGL160W	AIM14	18	8	44.4444	0.139552	575	0.014717	454	329	657	1506	1168	392	493	1098	NA	NA	NA	NA	NA	NA	NA	NA	NA	NA
YDR389W	SAC7	18	8	44.4444	0.139552	571.5	0.0208126	543	600	1757	303	519	972	409	779	NA	NA	NA	NA	NA	NA	NA	NA	NA	NA
YHR046C	INM1	18	8	44.4444	0.139552	569	0.0249671	373	845	680	364	458	753	1479	412	NA	NA	NA	NA	NA	NA	NA	NA	NA	NA
YGL024W	-	18	8	44.4444	0.139552	565.5	0.292593	697	781	274	259	278	525	606	1108	NA	NA	NA	NA	NA	NA	NA	NA	NA	NA
YGL259W	YPS5	18	8	44.4444	0.139552	562	0.0199287	1903	1840	688	436	411	339	341	871	NA	NA	NA	NA	NA	NA	NA	NA	NA	NA
YDL210W	UGA4	18	8	44.4444	0.139552	560	0.0737167	670	568	818	552	314	448	1419	273	NA	NA	NA	NA	NA	NA	NA	NA	NA	NA
YNL128W	TEP1	18	8	44.4444	0.139552	557	0.0877946	2248	721	1235	393	351	1282	272	274	NA	NA	NA	NA	NA	NA	NA	NA	NA	NA
YMR250W	GAD1	18	8	44.4444	0.139552	555.5	0.0161843	717	537	574	523	784	453	897	436	NA	NA	NA	NA	NA	NA	NA	NA	NA	NA
YPR014C	-	18	8	44.4444	0.139552	552	0.026503	504	455	1284	792	332	649	439	600	NA	NA	NA	NA	NA	NA	NA	NA	NA	NA
YMR251W-A	HOR7	18	8	44.4444	0.139552	551	0.23381	1085	660	522	1503	466	580	248	225	NA	NA	NA	NA	NA	NA	NA	NA	NA	NA
YNL187W	SWT21	18	8	44.4444	0.139552	550	0.0109703	506	430	825	955	1743	474	429	594	NA	NA	NA	NA	NA	NA	NA	NA	NA	NA
YKL147C	-	18	8	44.4444	0.139552	549	0.0806375	1554	697	1398	401	1177	264	306	336	NA	NA	NA	NA	NA	NA	NA	NA	NA	NA
YDR032C	PST2	18	8	44.4444	0.139552	548	0.0463099	363	393	356	358	703	790	787	1089	NA	NA	NA	NA	NA	NA	NA	NA	NA	NA
YOR255W	OSW1	18	8	44.4444	0.139552	546	0.11524	1018	298	358	1990	1044	265	734	324	NA	NA	NA	NA	NA	NA	NA	NA	NA	NA
YDR074W	TPS2	18	8	44.4444	0.139552	542.5	0.105427	444	264	808	708	641	695	398	379	NA	NA	NA	NA	NA	NA	NA	NA	NA	NA
YGR031W	IMO32	18	8	44.4444	0.139552	541.5	0.0946286	840	675	471	316	445	269	612	975	NA	NA	NA	NA	NA	NA	NA	NA	NA	NA
YJL126W	NIT2	18	8	44.4444	0.139552	539.5	0.0236021	502	846	502	1719	531	861	548	288	NA	NA	NA	NA	NA	NA	NA	NA	NA	NA
YNL009W	IDP3	18	8	44.4444	0.139552	535	0.199419	646	551	265	262	469	912	519	642	NA	NA	NA	NA	NA	NA	NA	NA	NA	NA
YOR291W	YPK9	18	8	44.4444	0.139552	532.5	0.07907	407	393	744	325	658	1034	306	666	NA	NA	NA	NA	NA	NA	NA	NA	NA	NA
YEL042W	GDA1	18	8	44.4444	0.139552	530.5	0.92079	229	1131	1038	190	396	206	757	665	NA	NA	NA	NA	NA	NA	NA	NA	NA	NA
YGL041C	-	18	8	44.4444	0.139552	527.5	0.0552823	522	311	1221	685	533	358	629	435	NA	NA	NA	NA	NA	NA	NA	NA	NA	NA
YBL106C	SRO77	18	8	44.4444	0.139552	525	0.00997595	516	520	530	791	3399	445	426	942	NA	NA	NA	NA	NA	NA	NA	NA	NA	NA
YJL055W	-	18	8	44.4444	0.139552	517	0.0290855	449	380	585	405	793	892	339	1761	NA	NA	NA	NA	NA	NA	NA	NA	NA	NA
YLL017W	-	18	8	44.4444	0.139552	515.5	0.038312	359	579	461	408	429	1863	570	578	NA	NA	NA	NA	NA	NA	NA	NA	NA	NA
YGR235C	-	18	8	44.4444	0.139552	515	0.0379591	523	416	507	548	854	421	603	496	NA	NA	NA	NA	NA	NA	NA	NA	NA	NA
YIL124W	AYR1	18	8	44.4444	0.139552	514	0.0269192	1101	1255	336	344	630	394	1493	398	NA	NA	NA	NA	NA	NA	NA	NA	NA	NA
YLL028W	TPO1	18	8	44.4444	0.139552	514	0.120047	505	1196	773	352	447	252	523	551	NA	NA	NA	NA	NA	NA	NA	NA	NA	NA
YEL040W	UTR2	18	8	44.4444	0.139552	512.5	0.186448	463	562	594	1205	292	288	279	1210	NA	NA	NA	NA	NA	NA	NA	NA	NA	NA
YJR128W	-	18	8	44.4444	0.139552	509	0.1026	497	287	326	938	284	1092	1730	521	NA	NA	NA	NA	NA	NA	NA	NA	NA	NA
YML121W	GTR1	18	8	44.4444	0.139552	506.5	0.11255	347	376	378	687	278	929	770	635	NA	NA	NA	NA	NA	NA	NA	NA	NA	NA
YPR042C	PUF2	18	8	44.4444	0.139552	505	0.0550896	473	572	408	410	524	486	546	625	NA	NA	NA	NA	NA	NA	NA	NA	NA	NA
YBR261C	TAE1	18	8	44.4444	0.139552	502.5	0.127456	612	393	662	319	271	664	1447	374	NA	NA	NA	NA	NA	NA	NA	NA	NA	NA
YPL052W	OAZ1	18	8	44.4444	0.139552	502.5	0.0431989	827	1322	2673	413	290	592	345	395	NA	NA	NA	NA	NA	NA	NA	NA	NA	NA
YHR059W	FYV4	18	8	44.4444	0.139552	501	0.101565	577	498	1069	504	314	668	305	401	NA	NA	NA	NA	NA	NA	NA	NA	NA	NA
YDR249C	-	18	8	44.4444	0.139552	498.5	0.0957576	515	296	720	1074	482	304	308	2532	NA	NA	NA	NA	NA	NA	NA	NA	NA	NA
YKR046C	PET10	18	8	44.4444	0.139552	495	0.0694172	532	653	458	384	438	649	361	556	NA	NA	NA	NA	NA	NA	NA	NA	NA	NA
YLR130C	ZRT2	18	8	44.4444	0.139552	494	0.17387	713	691	302	444	1182	544	305	284	NA	NA	NA	NA	NA	NA	NA	NA	NA	NA
YEL023C	-	18	8	44.4444	0.139552	493.5	0.145631	1179	554	865	195	1018	372	433	384	NA	NA	NA	NA	NA	NA	NA	NA	NA	NA
YBR294W	SUL1	18	8	44.4444	0.139552	492.5	0.0179805	642	469	454	982	1114	451	483	502	NA	NA	NA	NA	NA	NA	NA	NA	NA	NA
YLR189C	ATG26	18	8	44.4444	0.139552	490.5	0.13071	359	350	290	724	975	622	319	726	NA	NA	NA	NA	NA	NA	NA	NA	NA	NA
YOL007C	CSI2	18	8	44.4444	0.139552	490	0.890121	251	250	938	2749	729	798	186	219	NA	NA	NA	NA	NA	NA	NA	NA	NA	NA
YDR438W	THI74	18	8	44.4444	0.139552	489.5	0.0481708	803	633	450	435	431	529	332	810	NA	NA	NA	NA	NA	NA	NA	NA	NA	NA
YLR041W	-	18	8	44.4444	0.139552	488.5	0.269071	590	398	318	1239	0	615	499	478	NA	NA	NA	NA	NA	NA	NA	NA	NA	NA
YIR043C	-	18	8	44.4444	0.139552	487	0.144584	535	348	2207	1478	399	439	580	0	NA	NA	NA	NA	NA	NA	NA	NA	NA	NA
YPR028W	YOP1	18	8	44.4444	0.139552	485.5	0.188098	500	471	385	412	1780	0	680	545	NA	NA	NA	NA	NA	NA	NA	NA	NA	NA
YER170W	ADK2	18	8	44.4444	0.139552	483.5	0.0503168	705	387	489	498	458	708	478	450	NA	NA	NA	NA	NA	NA	NA	NA	NA	NA
YOR364W	-	18	8	44.4444	0.139552	482.5	0.00744001	450	1626	1653	466	425	1643	459	499	NA	NA	NA	NA	NA	NA	NA	NA	NA	NA
YDR541C	-	18	8	44.4444	0.139552	482	0.177014	592	568	286	460	366	566	365	504	NA	NA	NA	NA	NA	NA	NA	NA	NA	NA
YMR058W	FET3	18	8	44.4444	0.139552	481	0.0332072	1041	342	1233	412	418	650	477	485	NA	NA	NA	NA	NA	NA	NA	NA	NA	NA
YOR279C	RFM1	18	8	44.4444	0.139552	481	0.129842	456	362	506	507	278	902	314	1604	NA	NA	NA	NA	NA	NA	NA	NA	NA	NA
YMR319C	FET4	18	8	44.4444	0.139552	480.5	0.0677447	645	510	821	1238	448	296	341	451	NA	NA	NA	NA	NA	NA	NA	NA	NA	NA
YMR209C	-	18	8	44.4444	0.139552	479	0.260936	531	427	629	342	551	291	961	266	NA	NA	NA	NA	NA	NA	NA	NA	NA	NA
YKL031W	-	18	8	44.4444	0.139552	475	0.16689	473	337	1003	254	1085	680	317	477	NA	NA	NA	NA	NA	NA	NA	NA	NA	NA
YBL049W	MOH1	18	8	44.4444	0.139552	473.5	0.0225932	412	1674	1559	426	521	307	1725	383	NA	NA	NA	NA	NA	NA	NA	NA	NA	NA
YBR162C	TOS1	18	8	44.4444	0.139552	473	0.0748249	516	331	430	322	1450	412	635	614	NA	NA	NA	NA	NA	NA	NA	NA	NA	NA
YPL036W	PMA2	18	8	44.4444	0.139552	473	0.145421	507	309	2202	1700	259	761	297	439	NA	NA	NA	NA	NA	NA	NA	NA	NA	NA
YHR073W	OSH3	18	8	44.4444	0.139552	471	0.124544	551	513	376	296	280	1202	1452	429	NA	NA	NA	NA	NA	NA	NA	NA	NA	NA
YPL162C	-	18	8	44.4444	0.139552	470	0.106328	334	566	312	354	623	1437	405	535	NA	NA	NA	NA	NA	NA	NA	NA	NA	NA
YLR325C	RPL38	18	8	44.4444	0.139552	468	0.110332	386	362	889	775	355	283	819	550	NA	NA	NA	NA	NA	NA	NA	NA	NA	NA
YBR067C	TIP1	18	8	44.4444	0.139552	466	0.125759	459	346	548	668	394	473	1264	273	NA	NA	NA	NA	NA	NA	NA	NA	NA	NA
YPL019C	VTC3	18	8	44.4444	0.139552	464.5	0.323559	756	1819	239	610	303	295	771	319	NA	NA	NA	NA	NA	NA	NA	NA	NA	NA
YPL004C	LSP1	18	8	44.4444	0.139552	463.5	0.0622298	366	730	294	528	373	3029	399	865	NA	NA	NA	NA	NA	NA	NA	NA	NA	NA
YKR004C-A	-	18	8	44.4444	0.139552	462.5	0.152801	584	387	290	712	351	374	669	538	NA	NA	NA	NA	NA	NA	NA	NA	NA	NA
YOR306C	MCH5	18	8	44.4444	0.139552	461	0.998183	2283	1657	0	240	635	204	682	287	NA	NA	NA	NA	NA	NA	NA	NA	NA	NA
YIL100W	-	18	8	44.4444	0.139552	460.5	0.125571	330	504	1549	310	905	273	417	843	NA	NA	NA	NA	NA	NA	NA	NA	NA	NA
YDR046C	BAP3	18	8	44.4444	0.139552	458.5	0.268413	1481	862	309	263	631	316	601	295	NA	NA	NA	NA	NA	NA	NA	NA	NA	NA
YOR094W	ARF3	18	8	44.4444	0.139552	457.5	0.46155	473	262	299	230	908	1143	594	442	NA	NA	NA	NA	NA	NA	NA	NA	NA	NA
YJL191W	RPS14B	18	8	44.4444	0.139552	456.5	0.529919	640	303	247	326	259	1110	605	587	NA	NA	NA	NA	NA	NA	NA	NA	NA	NA
YIL071C	PCI8	18	8	44.4444	0.139552	454.5	0.677432	748	265	265	1110	392	517	218	600	NA	NA	NA	NA	NA	NA	NA	NA	NA	NA
YOL113W	SKM1	18	8	44.4444	0.139552	454.5	0.223396	906	345	564	281	272	743	335	999	NA	NA	NA	NA	NA	NA	NA	NA	NA	NA
YDR508C	GNP1	18	8	44.4444	0.139552	453	0.177014	575	515	391	299	1234	775	304	311	NA	NA	NA	NA	NA	NA	NA	NA	NA	NA
YIL045W	PIG2	18	8	44.4444	0.139552	453	0.540412	517	251	458	273	291	624	747	448	NA	NA	NA	NA	NA	NA	NA	NA	NA	NA
YKR103W	NFT1	18	8	44.4444	0.139552	453	0.0476998	644	355	462	1110	723	420	408	444	NA	NA	NA	NA	NA	NA	NA	NA	NA	NA
YGR170W	PSD2	18	8	44.4444	0.139552	452	0.90123	287	197	229	1513	201	1229	617	768	NA	NA	NA	NA	NA	NA	NA	NA	NA	NA
YPR132W	RPS23B	18	8	44.4444	0.139552	452	0.0743923	555	360	472	369	1455	419	432	480	NA	NA	NA	NA	NA	NA	NA	NA	NA	NA
YDR264C	AKR1	18	8	44.4444	0.139552	451	0.263844	431	471	487	302	556	302	376	528	NA	NA	NA	NA	NA	NA	NA	NA	NA	NA
YMR054W	STV1	18	8	44.4444	0.139552	447.5	0.259169	1090	466	1120	302	286	254	787	429	NA	NA	NA	NA	NA	NA	NA	NA	NA	NA
YPR005C	HAL1	18	8	44.4444	0.139552	447	0.51953	1178	642	487	407	230	263	326	497	NA	NA	NA	NA	NA	NA	NA	NA	NA	NA
YPL200W	CSM4	18	8	44.4444	0.139552	445	0.148702	294	394	275	1462	1155	545	383	496	NA	NA	NA	NA	NA	NA	NA	NA	NA	NA
YML076C	WAR1	18	8	44.4444	0.139552	444.5	0.0415018	456	2908	661	397	433	432	402	523	NA	NA	NA	NA	NA	NA	NA	NA	NA	NA
YBR169C	SSE2	18	8	44.4444	0.139552	443.5	0.0559613	1376	578	443	348	414	580	441	444	NA	NA	NA	NA	NA	NA	NA	NA	NA	NA
YGL084C	GUP1	18	8	44.4444	0.139552	443	0.5986	248	338	766	657	334	574	548	242	NA	NA	NA	NA	NA	NA	NA	NA	NA	NA
YMR090W	-	18	8	44.4444	0.139552	442.5	0.214998	527	329	314	1870	513	372	580	276	NA	NA	NA	NA	NA	NA	NA	NA	NA	NA
YNL130C	CPT1	18	8	44.4444	0.139552	441.5	0.0392065	439	889	1857	425	401	457	429	444	NA	NA	NA	NA	NA	NA	NA	NA	NA	NA
YIL141W	-	18	8	44.4444	0.139552	439.5	0.645791	458	507	420	233	421	573	466	258	NA	NA	NA	NA	NA	NA	NA	NA	NA	NA
YJR095W	SFC1	18	8	44.4444	0.139552	439	0.281257	624	538	479	390	399	971	284	265	NA	NA	NA	NA	NA	NA	NA	NA	NA	NA
YOR247W	SRL1	18	8	44.4444	0.139552	437	0.107235	400	366	1568	472	485	879	282	402	NA	NA	NA	NA	NA	NA	NA	NA	NA	NA
YOR243C	PUS7	18	8	44.4444	0.139552	436.5	0.135017	519	459	2152	414	389	520	295	342	NA	NA	NA	NA	NA	NA	NA	NA	NA	NA
YER183C	FAU1	18	8	44.4444	0.139552	435.5	0.0707085	408	637	497	463	396	934	402	406	NA	NA	NA	NA	NA	NA	NA	NA	NA	NA
YPL116W	HOS3	18	8	44.4444	0.139552	433.5	0.100382	789	422	373	417	539	445	499	386	NA	NA	NA	NA	NA	NA	NA	NA	NA	NA
YGL221C	NIF3	18	8	44.4444	0.139552	433	0.238162	319	395	588	471	339	248	858	1100	NA	NA	NA	NA	NA	NA	NA	NA	NA	NA
YPL149W	ATG5	18	8	44.4444	0.139552	432.5	0.224553	287	439	478	742	402	426	341	478	NA	NA	NA	NA	NA	NA	NA	NA	NA	NA
YGL042C	-	18	8	44.4444	0.139552	432.5	0.247035	833	421	444	289	994	267	660	327	NA	NA	NA	NA	NA	NA	NA	NA	NA	NA
YMR101C	SRT1	18	8	44.4444	0.139552	432.5	0.0947785	447	268	1434	755	418	372	380	946	NA	NA	NA	NA	NA	NA	NA	NA	NA	NA
YBR057C	MUM2	18	8	44.4444	0.139552	430	0.178725	396	278	1310	275	468	459	1656	401	NA	NA	NA	NA	NA	NA	NA	NA	NA	NA
YPR146C	-	18	8	44.4444	0.139552	430	0.119867	435	825	425	786	348	335	377	458	NA	NA	NA	NA	NA	NA	NA	NA	NA	NA
YOL087C	-	18	8	44.4444	0.139552	430	0.158436	358	379	458	430	548	430	1107	301	NA	NA	NA	NA	NA	NA	NA	NA	NA	NA
YKL170W	MRPL38	18	8	44.4444	0.139552	429.5	0.712196	724	211	334	722	787	525	184	188	NA	NA	NA	NA	NA	NA	NA	NA	NA	NA
YBL080C	PET112	18	8	44.4444	0.139552	428.5	0.197565	218	310	478	379	298	1813	1466	2436	NA	NA	NA	NA	NA	NA	NA	NA	NA	NA
YCR051W	-	18	8	44.4444	0.139552	428	0.395448	772	408	995	448	375	272	228	599	NA	NA	NA	NA	NA	NA	NA	NA	NA	NA
YLR389C	STE23	18	8	44.4444	0.139552	427.5	0.17411	438	482	448	424	402	401	431	389	NA	NA	NA	NA	NA	NA	NA	NA	NA	NA
YNR031C	SSK2	18	8	44.4444	0.139552	427	0.986374	385	812	203	469	257	888	565	226	NA	NA	NA	NA	NA	NA	NA	NA	NA	NA
YPR059C	-	18	8	44.4444	0.139552	426.5	0.0873021	379	1485	1038	303	317	328	1013	474	NA	NA	NA	NA	NA	NA	NA	NA	NA	NA
YIL035C	CKA1	18	8	44.4444	0.139552	426	0.0601822	393	918	430	707	422	640	400	390	NA	NA	NA	NA	NA	NA	NA	NA	NA	NA
YDR095C	-	18	8	44.4444	0.139552	425	0.533904	290	1229	507	255	922	249	473	377	NA	NA	NA	NA	NA	NA	NA	NA	NA	NA
YKR053C	YSR3	18	8	44.4444	0.139552	421	0.491392	321	416	635	575	505	426	271	267	NA	NA	NA	NA	NA	NA	NA	NA	NA	NA
YOR360C	PDE2	18	8	44.4444	0.139552	420	0.0522654	418	388	782	422	359	1432	409	641	NA	NA	NA	NA	NA	NA	NA	NA	NA	NA
YBL054W	TOD6	18	8	44.4444	0.139552	419.5	0.21867	841	366	287	400	494	439	986	294	NA	NA	NA	NA	NA	NA	NA	NA	NA	NA
YPR130C	-	18	8	44.4444	0.139552	419.5	0.48829	472	477	802	251	268	1041	304	367	NA	NA	NA	NA	NA	NA	NA	NA	NA	NA
YGR102C	-	18	8	44.4444	0.139552	417	0.268249	350	396	394	438	247	766	637	544	NA	NA	NA	NA	NA	NA	NA	NA	NA	NA
YPR063C	-	18	8	44.4444	0.139552	417	0.131971	835	384	504	329	568	380	421	413	NA	NA	NA	NA	NA	NA	NA	NA	NA	NA
YLR006C	SSK1	18	8	44.4444	0.139552	416.5	0.871258	474	258	1056	814	904	230	359	201	NA	NA	NA	NA	NA	NA	NA	NA	NA	NA
YOR383C	FIT3	18	8	44.4444	0.139552	412.5	0.154552	380	615	445	358	574	329	362	640	NA	NA	NA	NA	NA	NA	NA	NA	NA	NA
YHL020C	OPI1	18	8	44.4444	0.139552	412	0.358172	717	297	233	1550	301	776	446	378	NA	NA	NA	NA	NA	NA	NA	NA	NA	NA
YGR154C	GTO1	18	8	44.4444	0.139552	410.5	0.227755	291	339	482	306	2181	1768	238	1042	NA	NA	NA	NA	NA	NA	NA	NA	NA	NA
YOR277C	-	18	8	44.4444	0.139552	410.5	0.119686	413	853	403	603	361	382	408	437	NA	NA	NA	NA	NA	NA	NA	NA	NA	NA
YDR253C	MET32	18	8	44.4444	0.139552	410	0.320592	522	262	349	393	431	427	355	890	NA	NA	NA	NA	NA	NA	NA	NA	NA	NA
YNL211C	-	18	8	44.4444	0.139552	409.5	0.22615	587	443	349	432	376	357	392	427	NA	NA	NA	NA	NA	NA	NA	NA	NA	NA
YER072W	VTC1	18	8	44.4444	0.139552	409	0.104127	536	320	326	382	1261	1573	436	329	NA	NA	NA	NA	NA	NA	NA	NA	NA	NA
YLR416C	-	18	8	44.4444	0.139552	409	0.121137	395	358	423	624	312	568	339	1760	NA	NA	NA	NA	NA	NA	NA	NA	NA	NA
YMR215W	GAS3	18	8	44.4444	0.139552	406.5	0.306201	399	588	439	414	337	303	543	329	NA	NA	NA	NA	NA	NA	NA	NA	NA	NA
YDR110W	FOB1	18	8	44.4444	0.139552	406	0.358569	236	466	794	346	317	256	1861	1424	NA	NA	NA	NA	NA	NA	NA	NA	NA	NA
YNL010W	-	18	8	44.4444	0.139552	401	0.183305	792	768	309	346	384	421	379	418	NA	NA	NA	NA	NA	NA	NA	NA	NA	NA
YGR177C	ATF2	18	8	44.4444	0.139552	401	0.387061	350	531	284	529	651	302	322	452	NA	NA	NA	NA	NA	NA	NA	NA	NA	NA
YCR091W	KIN82	18	8	44.4444	0.139552	400.5	0.203302	368	343	433	564	491	776	316	354	NA	NA	NA	NA	NA	NA	NA	NA	NA	NA
YPR046W	MCM16	18	8	44.4444	0.139552	400.5	0.664979	428	903	373	2429	243	216	312	448	NA	NA	NA	NA	NA	NA	NA	NA	NA	NA
YGR025W	-	18	8	44.4444	0.139552	399.5	0.171124	549	499	585	350	371	397	374	402	NA	NA	NA	NA	NA	NA	NA	NA	NA	NA
YPR054W	SMK1	18	8	44.4444	0.139552	399.5	0.147532	369	365	332	666	757	387	509	412	NA	NA	NA	NA	NA	NA	NA	NA	NA	NA
YML129C	COX14	18	8	44.4444	0.139552	399	0.44713	299	298	499	636	661	272	725	297	NA	NA	NA	NA	NA	NA	NA	NA	NA	NA
YBL029C-A	-	18	8	44.4444	0.139552	399	0.527684	414	384	511	487	241	1495	384	259	NA	NA	NA	NA	NA	NA	NA	NA	NA	NA
YAL004W	-	18	8	44.4444	0.139552	399	0.0972796	340	1556	295	974	447	320	1150	351	NA	NA	NA	NA	NA	NA	NA	NA	NA	NA
YLR188W	MDL1	18	8	44.4444	0.139552	399	0.33219	321	420	305	296	544	378	724	499	NA	NA	NA	NA	NA	NA	NA	NA	NA	NA
YPR151C	SUE1	18	8	44.4444	0.139552	398.5	0.156985	498	884	315	417	380	346	1011	322	NA	NA	NA	NA	NA	NA	NA	NA	NA	NA
YIL117C	PRM5	18	8	44.4444	0.139552	397	0.587051	407	397	280	295	423	397	382	412	NA	NA	NA	NA	NA	NA	NA	NA	NA	NA
YJL215C	-	18	8	44.4444	0.139552	393.5	0.313251	312	370	323	497	417	290	936	530	NA	NA	NA	NA	NA	NA	NA	NA	NA	NA
YPL022W	RAD1	18	8	44.4444	0.139552	393.5	0.325797	374	306	413	778	357	286	418	628	NA	NA	NA	NA	NA	NA	NA	NA	NA	NA
YLR043C	TRX1	18	8	44.4444	0.139552	393	0.382701	652	298	456	290	324	396	390	595	NA	NA	NA	NA	NA	NA	NA	NA	NA	NA
YLR354C	TAL1	18	8	44.4444	0.139552	393	0.901831	420	668	247	465	366	425	307	251	NA	NA	NA	NA	NA	NA	NA	NA	NA	NA
YPL236C	-	18	8	44.4444	0.139552	391	0.138116	430	1901	733	597	352	336	321	314	NA	NA	NA	NA	NA	NA	NA	NA	NA	NA
YLR178C	TFS1	18	8	44.4444	0.139552	391	0.401171	359	407	375	415	354	421	451	303	NA	NA	NA	NA	NA	NA	NA	NA	NA	NA
YNL008C	ASI3	18	8	44.4444	0.139552	389.5	0.125852	573	390	365	371	389	388	1536	398	NA	NA	NA	NA	NA	NA	NA	NA	NA	NA
YBR106W	PHO88	18	8	44.4444	0.139552	388	0.155544	1025	379	309	397	405	347	1389	339	NA	NA	NA	NA	NA	NA	NA	NA	NA	NA
YIL053W	RHR2	18	8	44.4444	0.139552	387.5	0.156985	350	353	1136	2352	319	608	422	269	NA	NA	NA	NA	NA	NA	NA	NA	NA	NA
YMR107W	SPG4	18	8	44.4444	0.139552	386.5	0.293813	414	430	359	348	299	345	597	599	NA	NA	NA	NA	NA	NA	NA	NA	NA	NA
YDL093W	PMT5	18	8	44.4444	0.139552	381	0.385604	382	294	452	380	763	358	319	387	NA	NA	NA	NA	NA	NA	NA	NA	NA	NA
YKL115C	-	18	8	44.4444	0.139552	379.5	0.33049	312	327	1136	289	566	378	381	422	NA	NA	NA	NA	NA	NA	NA	NA	NA	NA
YMR136W	GAT2	18	8	44.4444	0.139552	379	0.630608	527	522	378	258	350	243	990	380	NA	NA	NA	NA	NA	NA	NA	NA	NA	NA
YDR505C	PSP1	18	8	44.4444	0.139552	379	0.712762	642	507	223	322	436	308	663	294	NA	NA	NA	NA	NA	NA	NA	NA	NA	NA
YOL006C	TOP1	18	8	44.4444	0.139552	378	0.129458	361	1408	1188	363	393	290	278	1679	NA	NA	NA	NA	NA	NA	NA	NA	NA	NA
YLR441C	RPS1A	18	8	44.4444	0.139552	376	0.266449	311	365	362	917	387	448	491	328	NA	NA	NA	NA	NA	NA	NA	NA	NA	NA
YMR219W	ESC1	18	8	44.4444	0.139552	375	0.319299	669	344	356	389	378	361	372	385	NA	NA	NA	NA	NA	NA	NA	NA	NA	NA
YPR002W	PDH1	18	8	44.4444	0.139552	374.5	0.187462	396	437	1322	320	1301	353	344	290	NA	NA	NA	NA	NA	NA	NA	NA	NA	NA
YHR021W-A	ECM12	18	8	44.4444	0.139552	374.5	0.547465	370	341	379	713	310	266	426	408	NA	NA	NA	NA	NA	NA	NA	NA	NA	NA
YOR252W	TMA16	18	8	44.4444	0.139552	372.5	0.806317	277	426	1099	492	216	407	229	338	NA	NA	NA	NA	NA	NA	NA	NA	NA	NA
YDR239C	-	18	8	44.4444	0.139552	372.5	0.283296	866	273	564	351	1792	283	394	329	NA	NA	NA	NA	NA	NA	NA	NA	NA	NA
YGR161C	RTS3	18	8	44.4444	0.139552	372	0.274701	665	300	786	276	780	356	380	364	NA	NA	NA	NA	NA	NA	NA	NA	NA	NA
YMR042W	ARG80	18	8	44.4444	0.139552	370	0.658924	1320	2093	469	263	271	933	246	253	NA	NA	NA	NA	NA	NA	NA	NA	NA	NA
YDR022C	CIS1	18	8	44.4444	0.139552	368.5	0.321147	351	318	1850	300	354	412	383	398	NA	NA	NA	NA	NA	NA	NA	NA	NA	NA
YFR041C	ERJ5	18	8	44.4444	0.139552	368	0.259329	400	532	302	744	317	882	322	336	NA	NA	NA	NA	NA	NA	NA	NA	NA	NA
YGL003C	CDH1	18	8	44.4444	0.139552	366.5	0.613446	499	374	754	579	226	337	359	299	NA	NA	NA	NA	NA	NA	NA	NA	NA	NA
YHL009C	YAP3	18	8	44.4444	0.139552	366	0.281766	359	351	1040	400	356	700	373	277	NA	NA	NA	NA	NA	NA	NA	NA	NA	NA
YGL231C	EMC4	18	8	44.4444	0.139552	365.5	0.808669	389	460	342	1018	247	308	267	401	NA	NA	NA	NA	NA	NA	NA	NA	NA	NA
YIL066C	RNR3	18	8	44.4444	0.139552	364	0.497146	529	258	321	407	1021	644	312	290	NA	NA	NA	NA	NA	NA	NA	NA	NA	NA
YOL099C	-	18	8	44.4444	0.139552	364	0.301382	662	359	359	328	354	374	369	522	NA	NA	NA	NA	NA	NA	NA	NA	NA	NA
YDL170W	UGA3	18	8	44.4444	0.139552	363.5	0.558895	561	287	293	585	396	320	401	331	NA	NA	NA	NA	NA	NA	NA	NA	NA	NA
YLR083C	EMP70	18	8	44.4444	0.139552	363.5	0.517072	269	350	292	342	394	517	377	911	NA	NA	NA	NA	NA	NA	NA	NA	NA	NA
YHL023C	NPR3	18	8	44.4444	0.139552	363.5	0.535902	533	361	304	290	720	933	246	366	NA	NA	NA	NA	NA	NA	NA	NA	NA	NA
YDR484W	VPS52	18	8	44.4444	0.139552	362.5	0.953391	466	623	737	226	2170	254	259	258	NA	NA	NA	NA	NA	NA	NA	NA	NA	NA
YBL101C	ECM21	18	8	44.4444	0.139552	362	0.547718	381	493	341	416	343	293	333	384	NA	NA	NA	NA	NA	NA	NA	NA	NA	NA
YPL185W	-	18	8	44.4444	0.139552	362	0.395659	364	360	285	456	441	336	338	815	NA	NA	NA	NA	NA	NA	NA	NA	NA	NA
YEL001C	IRC22	18	8	44.4444	0.139552	361	0.938285	250	445	584	277	272	869	250	774	NA	NA	NA	NA	NA	NA	NA	NA	NA	NA
YPL199C	-	18	8	44.4444	0.139552	360	0.234258	371	1385	305	315	272	947	785	349	NA	NA	NA	NA	NA	NA	NA	NA	NA	NA
YAL055W	PEX22	18	8	44.4444	0.139552	357	0.897925	380	1547	587	271	255	334	186	667	NA	NA	NA	NA	NA	NA	NA	NA	NA	NA
YMR194C-B	CMC4	18	8	44.4444	0.139552	355	0.424997	285	1029	709	296	310	440	322	388	NA	NA	NA	NA	NA	NA	NA	NA	NA	NA
YKR030W	GMH1	18	8	44.4444	0.139552	353.5	0.90123	302	261	411	852	579	295	405	251	NA	NA	NA	NA	NA	NA	NA	NA	NA	NA
YBR238C	-	18	8	44.4444	0.139552	352.5	0.62953	254	274	536	765	337	289	943	368	NA	NA	NA	NA	NA	NA	NA	NA	NA	NA
YDL091C	UBX3	18	8	44.4444	0.139552	352	0.414066	281	335	347	357	241	1399	592	1031	NA	NA	NA	NA	NA	NA	NA	NA	NA	NA
YLR085C	ARP6	18	8	44.4444	0.139552	351.5	0.770392	406	431	227	248	297	754	550	270	NA	NA	NA	NA	NA	NA	NA	NA	NA	NA
YHR066W	SSF1	18	8	44.4444	0.139552	351	0.559661	1333	300	373	313	413	227	329	989	NA	NA	NA	NA	NA	NA	NA	NA	NA	NA
YNL316C	PHA2	18	8	44.4444	0.139552	350.5	0.901831	383	1853	318	220	1374	215	255	450	NA	NA	NA	NA	NA	NA	NA	NA	NA	NA
YER048C	CAJ1	18	8	44.4444	0.139552	349.5	0.641166	290	1050	371	1381	264	665	328	224	NA	NA	NA	NA	NA	NA	NA	NA	NA	NA
YFR011C	AIM13	18	8	44.4444	0.139552	349	0.488052	443	300	355	275	343	487	340	858	NA	NA	NA	NA	NA	NA	NA	NA	NA	NA
YKL047W	-	18	8	44.4444	0.139552	349	0.719281	346	1154	400	253	424	352	302	297	NA	NA	NA	NA	NA	NA	NA	NA	NA	NA
YKL198C	PTK1	18	8	44.4444	0.139552	349	0.677154	441	230	914	210	379	319	266	506	NA	NA	NA	NA	NA	NA	NA	NA	NA	NA
YNR009W	NRM1	18	8	44.4444	0.139552	348	0.237558	314	283	266	378	1358	1559	318	1345	NA	NA	NA	NA	NA	NA	NA	NA	NA	NA
YNL239W	LAP3	18	8	44.4444	0.139552	348	0.815145	582	316	254	628	256	894	280	380	NA	NA	NA	NA	NA	NA	NA	NA	NA	NA
YKL215C	OXP1	18	8	44.4444	0.139552	347.5	0.986979	371	381	303	231	427	454	319	324	NA	NA	NA	NA	NA	NA	NA	NA	NA	NA
YOR268C	-	18	8	44.4444	0.139552	347.5	0.533904	339	331	284	357	356	413	309	1215	NA	NA	NA	NA	NA	NA	NA	NA	NA	NA
YLR049C	-	18	8	44.4444	0.139552	347.5	0.579236	342	1046	280	272	425	582	353	308	NA	NA	NA	NA	NA	NA	NA	NA	NA	NA
YIL032C	-	18	8	44.4444	0.139552	346	0.380636	597	568	348	322	342	376	344	330	NA	NA	NA	NA	NA	NA	NA	NA	NA	NA
YIL060W	-	18	8	44.4444	0.139552	345.5	0.936172	422	357	1088	345	329	231	269	346	NA	NA	NA	NA	NA	NA	NA	NA	NA	NA
YJL047C	RTT101	18	8	44.4444	0.139552	345	0.645247	328	275	471	308	313	655	362	388	NA	NA	NA	NA	NA	NA	NA	NA	NA	NA
YHR138C	-	18	8	44.4444	0.139552	344.5	0.495224	311	323	366	245	924	1016	311	464	NA	NA	NA	NA	NA	NA	NA	NA	NA	NA
YJR111C	-	18	8	44.4444	0.139552	344	0.574313	515	361	327	323	316	254	645	552	NA	NA	NA	NA	NA	NA	NA	NA	NA	NA
YNL050C	-	18	8	44.4444	0.139552	342.5	0.883826	307	326	283	249	390	611	359	539	NA	NA	NA	NA	NA	NA	NA	NA	NA	NA
YBR007C	DSF2	18	8	44.4444	0.139552	342	0.842656	450	778	434	260	315	247	262	369	NA	NA	NA	NA	NA	NA	NA	NA	NA	NA
YHR129C	ARP1	18	8	44.4444	0.139552	340.5	0.680489	349	332	848	430	321	207	271	2423	NA	NA	NA	NA	NA	NA	NA	NA	NA	NA
YDL161W	ENT1	18	8	44.4444	0.139552	339.5	0.686062	264	614	465	353	219	872	326	218	NA	NA	NA	NA	NA	NA	NA	NA	NA	NA
YER175C	TMT1	18	8	44.4444	0.139552	339.5	0.737814	374	319	359	320	368	803	300	275	NA	NA	NA	NA	NA	NA	NA	NA	NA	NA
YCL069W	VBA3	18	8	44.4444	0.139552	338	0.596756	345	904	424	272	331	307	977	263	NA	NA	NA	NA	NA	NA	NA	NA	NA	NA
YJR001W	AVT1	18	8	44.4444	0.139552	335	0.997275	276	330	275	344	248	340	469	1230	NA	NA	NA	NA	NA	NA	NA	NA	NA	NA
YLR264C-A	-	18	8	44.4444	0.139552	335	0.978199	398	333	337	291	279	512	272	381	NA	NA	NA	NA	NA	NA	NA	NA	NA	NA
YBR130C	SHE3	18	8	44.4444	0.139552	334.5	0.932852	498	328	526	301	297	341	353	257	NA	NA	NA	NA	NA	NA	NA	NA	NA	NA
YIR031C	DAL7	18	8	44.4444	0.139552	333.5	0.934663	341	326	371	1140	576	309	222	250	NA	NA	NA	NA	NA	NA	NA	NA	NA	NA
YKR042W	UTH1	18	8	44.4444	0.139552	331.5	0.847113	348	426	285	315	305	477	279	466	NA	NA	NA	NA	NA	NA	NA	NA	NA	NA
YGR200C	ELP2	18	8	44.4444	0.139552	330.5	0.328983	211	649	937	960	187	146	156	450	NA	NA	NA	NA	NA	NA	NA	NA	NA	NA
YCR076C	-	18	8	44.4444	0.139552	330	0.589405	303	838	321	304	334	326	343	464	NA	NA	NA	NA	NA	NA	NA	NA	NA	NA
YHR200W	RPN10	18	8	44.4444	0.139552	329	0.64443	1209	285	354	520	304	808	284	257	NA	NA	NA	NA	NA	NA	NA	NA	NA	NA
YOR064C	YNG1	18	8	44.4444	0.139552	327.5	0.950973	343	754	291	412	312	285	691	227	NA	NA	NA	NA	NA	NA	NA	NA	NA	NA
YDR191W	HST4	18	8	44.4444	0.139552	327	0.963976	359	328	293	344	326	875	270	271	NA	NA	NA	NA	NA	NA	NA	NA	NA	NA
YOL013W-A	-	18	8	44.4444	0.139552	325.5	0.999394	372	369	333	258	306	318	264	1193	NA	NA	NA	NA	NA	NA	NA	NA	NA	NA
YBR184W	-	18	8	44.4444	0.139552	324.5	0.420824	328	321	1790	318	309	399	596	292	NA	NA	NA	NA	NA	NA	NA	NA	NA	NA
YCR098C	GIT1	18	8	44.4444	0.139552	323	0.963674	427	265	261	1472	328	355	318	292	NA	NA	NA	NA	NA	NA	NA	NA	NA	NA
YOR307C	SLY41	18	8	44.4444	0.139552	322.5	0.736097	450	298	330	1334	315	273	233	1017	NA	NA	NA	NA	NA	NA	NA	NA	NA	NA
YIL056W	VHR1	18	8	44.4444	0.139552	321.5	0.684389	377	313	289	318	295	325	504	758	NA	NA	NA	NA	NA	NA	NA	NA	NA	NA
YLR138W	NHA1	18	8	44.4444	0.139552	321.5	0.742687	276	273	257	1928	893	347	296	424	NA	NA	NA	NA	NA	NA	NA	NA	NA	NA
YNL081C	SWS2	18	8	44.4444	0.139552	318.5	0.517808	301	358	319	279	318	340	420	206	NA	NA	NA	NA	NA	NA	NA	NA	NA	NA
YDR148C	KGD2	18	8	44.4444	0.139552	318	0.74757	431	539	204	927	306	330	302	236	NA	NA	NA	NA	NA	NA	NA	NA	NA	NA
YIR038C	GTT1	18	8	44.4444	0.139552	317	0.854551	289	293	422	1152	451	235	341	260	NA	NA	NA	NA	NA	NA	NA	NA	NA	NA
YJR151W-A	-	18	8	44.4444	0.139552	317	0.749008	330	806	275	733	290	319	315	307	NA	NA	NA	NA	NA	NA	NA	NA	NA	NA
YIR037W	HYR1	18	8	44.4444	0.139552	316.5	0.963674	306	331	322	311	303	422	538	279	NA	NA	NA	NA	NA	NA	NA	NA	NA	NA
YAR035W	YAT1	18	8	44.4444	0.139552	315	0.491392	310	392	387	320	269	304	331	222	NA	NA	NA	NA	NA	NA	NA	NA	NA	NA
YOR386W	PHR1	18	8	44.4444	0.139552	314	0.885324	585	306	363	1210	314	314	281	247	NA	NA	NA	NA	NA	NA	NA	NA	NA	NA
YGL229C	SAP4	18	8	44.4444	0.139552	312.5	0.904837	2070	269	300	219	304	321	337	542	NA	NA	NA	NA	NA	NA	NA	NA	NA	NA
YGL023C	PIB2	18	8	44.4444	0.139552	311.5	0.987585	344	250	275	782	279	268	830	483	NA	NA	NA	NA	NA	NA	NA	NA	NA	NA
YNL050C	-	18	8	44.4444	0.139552	310.5	0.660848	337	284	234	200	623	2911	366	278	NA	NA	NA	NA	NA	NA	NA	NA	NA	NA
YNL166C	BNI5	18	8	44.4444	0.139552	310.5	0.794585	303	280	246	702	290	355	414	318	NA	NA	NA	NA	NA	NA	NA	NA	NA	NA
YPL079W	RPL21B	18	8	44.4444	0.139552	309.5	0.271379	314	305	315	697	270	197	159	395	NA	NA	NA	NA	NA	NA	NA	NA	NA	NA
YGR221C	TOS2	18	8	44.4444	0.139552	309.5	0.812494	294	325	261	1389	226	252	532	611	NA	NA	NA	NA	NA	NA	NA	NA	NA	NA
YBR280C	SAF1	18	8	44.4444	0.139552	309	0.66305	270	963	257	372	342	320	259	298	NA	NA	NA	NA	NA	NA	NA	NA	NA	NA
YDR175C	RSM24	18	8	44.4444	0.139552	308.5	0.816914	323	294	408	256	427	984	294	246	NA	NA	NA	NA	NA	NA	NA	NA	NA	NA
YPR047W	MSF1	18	8	44.4444	0.139552	308	0.176406	97	698	196	287	202	329	393	384	NA	NA	NA	NA	NA	NA	NA	NA	NA	NA
YHL031C	GOS1	18	8	44.4444	0.139552	306.5	0.768361	286	330	272	315	355	276	298	709	NA	NA	NA	NA	NA	NA	NA	NA	NA	NA
YDL149W	ATG9	18	8	44.4444	0.139552	306	0.430525	325	280	346	779	207	480	287	230	NA	NA	NA	NA	NA	NA	NA	NA	NA	NA
YDL185W	VMA1	18	8	44.4444	0.139552	306	0.0893573	191	169	183	258	441	356	391	354	NA	NA	NA	NA	NA	NA	NA	NA	NA	NA
YBR159W	IFA38	18	8	44.4444	0.139552	305.5	0.934361	298	284	400	855	275	922	313	252	NA	NA	NA	NA	NA	NA	NA	NA	NA	NA
YBL059W	-	18	8	44.4444	0.139552	304.5	0.674102	295	314	796	202	619	276	272	348	NA	NA	NA	NA	NA	NA	NA	NA	NA	NA
YJR107W	-	18	8	44.4444	0.139552	302.5	0.561962	365	346	311	403	269	294	286	266	NA	NA	NA	NA	NA	NA	NA	NA	NA	NA
YPL092W	SSU1	18	8	44.4444	0.139552	301.5	0.433862	639	786	189	257	401	246	346	255	NA	NA	NA	NA	NA	NA	NA	NA	NA	NA
YPL048W	CAM1	18	8	44.4444	0.139552	298	0.478342	328	398	686	248	301	252	273	295	NA	NA	NA	NA	NA	NA	NA	NA	NA	NA
YPL136W	-	18	8	44.4444	0.139552	297.5	0.355399	375	253	301	283	266	294	366	304	NA	NA	NA	NA	NA	NA	NA	NA	NA	NA
YPL256C	CLN2	18	8	44.4444	0.139552	296.5	0.329736	277	213	318	298	295	794	319	260	NA	NA	NA	NA	NA	NA	NA	NA	NA	NA
YNL043C	-	18	8	44.4444	0.139552	296	0.18393	343	258	472	320	222	284	240	308	NA	NA	NA	NA	NA	NA	NA	NA	NA	NA
YOR066W	MSA1	18	8	44.4444	0.139552	296	0.646609	298	343	408	294	499	291	263	272	NA	NA	NA	NA	NA	NA	NA	NA	NA	NA
YJL212C	OPT1	18	8	44.4444	0.139552	296	0.336752	328	308	259	284	253	318	267	522	NA	NA	NA	NA	NA	NA	NA	NA	NA	NA
YDL066W	IDP1	18	8	44.4444	0.139552	295.5	0.482356	346	283	251	1047	242	308	338	281	NA	NA	NA	NA	NA	NA	NA	NA	NA	NA
YJL075C	APQ13	18	8	44.4444	0.139552	294	0.384566	205	1285	1334	225	299	310	289	238	NA	NA	NA	NA	NA	NA	NA	NA	NA	NA
YPL219W	PCL8	18	8	44.4444	0.139552	293	0.190915	320	300	286	376	214	1529	229	211	NA	NA	NA	NA	NA	NA	NA	NA	NA	NA
YGR160W	-	18	8	44.4444	0.139552	291	0.150957	791	439	188	571	370	143	212	194	NA	NA	NA	NA	NA	NA	NA	NA	NA	NA
YLR331C	JIP3	18	8	44.4444	0.139552	290.5	0.31893	323	387	279	214	256	302	266	732	NA	NA	NA	NA	NA	NA	NA	NA	NA	NA
YDR290W	-	18	8	44.4444	0.139552	288.5	0.356982	330	221	279	298	252	508	235	1529	NA	NA	NA	NA	NA	NA	NA	NA	NA	NA
YBR048W	RPS11B	18	8	44.4444	0.139552	286.5	0.072864	299	372	222	332	207	332	240	274	NA	NA	NA	NA	NA	NA	NA	NA	NA	NA
YHR100C	GEP4	18	8	44.4444	0.139552	285.5	0.124172	183	238	560	326	389	402	152	245	NA	NA	NA	NA	NA	NA	NA	NA	NA	NA
YML057W	CMP2	18	8	44.4444	0.139552	285	0.596493	638	1077	219	269	295	239	543	275	NA	NA	NA	NA	NA	NA	NA	NA	NA	NA
YPL161C	BEM4	18	8	44.4444	0.139552	283	0.129939	310	267	266	234	284	332	282	303	NA	NA	NA	NA	NA	NA	NA	NA	NA	NA
YKL053C-A	MDM35	18	8	44.4444	0.139552	282.5	0.140758	288	191	253	258	294	304	815	277	NA	NA	NA	NA	NA	NA	NA	NA	NA	NA
YGR256W	GND2	18	8	44.4444	0.139552	282.5	0.357378	288	525	247	753	277	392	239	239	NA	NA	NA	NA	NA	NA	NA	NA	NA	NA
YJR054W	-	18	8	44.4444	0.139552	273.5	0.0956819	250	289	451	238	288	428	259	224	NA	NA	NA	NA	NA	NA	NA	NA	NA	NA
YPL123C	RNY1	18	8	44.4444	0.139552	272.5	0.181066	390	273	272	262	224	427	309	269	NA	NA	NA	NA	NA	NA	NA	NA	NA	NA
YLR170C	APS1	18	8	44.4444	0.139552	271	0.135116	393	286	545	225	304	256	253	249	NA	NA	NA	NA	NA	NA	NA	NA	NA	NA
YGR169C-A	-	18	8	44.4444	0.139552	269	0.10284	471	273	318	198	350	265	253	247	NA	NA	NA	NA	NA	NA	NA	NA	NA	NA
YLR360W	VPS38	18	8	44.4444	0.139552	268.5	0.139839	366	1378	223	293	191	204	476	244	NA	NA	NA	NA	NA	NA	NA	NA	NA	NA
YGR285C	ZUO1	18	8	44.4444	0.139552	268.5	0.089931	394	433	254	287	283	240	250	240	NA	NA	NA	NA	NA	NA	NA	NA	NA	NA
YNL037C	IDH1	18	8	44.4444	0.139552	263.5	0.10292	250	293	1199	248	305	240	236	277	NA	NA	NA	NA	NA	NA	NA	NA	NA	NA
YLR288C	MEC3	18	8	44.4444	0.139552	260	0.177014	182	1647	231	257	0	263	1178	316	NA	NA	NA	NA	NA	NA	NA	NA	NA	NA
YDL013W	SLX5	18	8	44.4444	0.139552	253.5	0.0128792	314	223	189	359	321	210	284	212	NA	NA	NA	NA	NA	NA	NA	NA	NA	NA
YGR257C	MTM1	18	8	44.4444	0.139552	240.5	0.0392065	254	428	0	510	476	198	227	200	NA	NA	NA	NA	NA	NA	NA	NA	NA	NA
YDL048C	STP4	18	8	44.4444	0.139552	237	0.0019054	388	260	217	246	272	228	220	207	NA	NA	NA	NA	NA	NA	NA	NA	NA	NA
YBR026C	ETR1	18	8	44.4444	0.139552	234.5	0.0458955	276	421	468	535	130	193	190	174	NA	NA	NA	NA	NA	NA	NA	NA	NA	NA
YFR016C	-	18	8	44.4444	0.139552	222	0.00196491	323	200	214	500	240	212	230	209	NA	NA	NA	NA	NA	NA	NA	NA	NA	NA
YER083C	GET2	18	8	44.4444	0.139552	214	0.00579399	488	157	210	262	559	203	204	218	NA	NA	NA	NA	NA	NA	NA	NA	NA	NA
YLR148W	PEP3	18	8	44.4444	0.139552	201.5	9.98356e-05	207	196	196	281	162	284	190	232	NA	NA	NA	NA	NA	NA	NA	NA	NA	NA
YER122C	GLO3	18	8	44.4444	0.139552	199.5	0.0289738	320	196	146	203	858	175	901	182	NA	NA	NA	NA	NA	NA	NA	NA	NA	NA
YIL018W	RPL2B	18	8	44.4444	0.139552	194.5	0.00111481	215	174	446	223	385	155	159	152	NA	NA	NA	NA	NA	NA	NA	NA	NA	NA
YLR226W	BUR2	18	8	44.4444	0.139552	188.5	3.09782e-05	181	165	210	349	203	163	196	139	NA	NA	NA	NA	NA	NA	NA	NA	NA	NA
YNR052C	POP2	17	7	41.1765	0.26468	410	0.574309	452	232	403	434	410	406	452	NA	NA	NA	NA	NA	NA	NA	NA	NA	NA	NA
YMR237W	BCH1	18	7	38.8889	0.345485	1926	0.00353009	470	302	2760	3701	1974	513	1926	NA	NA	NA	NA	NA	NA	NA	NA	NA	NA	NA
YDR197W	CBS2	18	7	38.8889	0.345485	1602	0.00129773	1876	1605	1602	923	1731	317	727	NA	NA	NA	NA	NA	NA	NA	NA	NA	NA	NA
YNL125C	ESBP6	18	7	38.8889	0.345485	1544	0.000269431	556	2648	1544	2877	942	724	1990	NA	NA	NA	NA	NA	NA	NA	NA	NA	NA	NA
YJL192C	SOP4	18	7	38.8889	0.345485	1461	0.00577502	308	1477	2434	3492	502	395	1461	NA	NA	NA	NA	NA	NA	NA	NA	NA	NA	NA
YJL211C	-	18	7	38.8889	0.345485	1383	0.000607277	1383	1640	1563	1337	493	536	1829	NA	NA	NA	NA	NA	NA	NA	NA	NA	NA	NA
YGR070W	ROM1	18	7	38.8889	0.345485	1366	0.00146681	537	1366	3024	365	729	2186	1592	NA	NA	NA	NA	NA	NA	NA	NA	NA	NA	NA
YJL163C	-	18	7	38.8889	0.345485	1332	0.0136462	1701	261	1360	1470	1332	566	441	NA	NA	NA	NA	NA	NA	NA	NA	NA	NA	NA
YPL053C	KTR6	18	7	38.8889	0.345485	1331	0.000233624	924	3001	1331	840	1526	688	1901	NA	NA	NA	NA	NA	NA	NA	NA	NA	NA	NA
YBR157C	ICS2	18	7	38.8889	0.345485	1269	0.011114	513	1447	1269	2201	399	1372	286	NA	NA	NA	NA	NA	NA	NA	NA	NA	NA	NA
YNL268W	LYP1	18	7	38.8889	0.345485	1245	0.000929471	478	1616	461	1245	1606	1744	1189	NA	NA	NA	NA	NA	NA	NA	NA	NA	NA	NA
YEL049W	PAU2	18	7	38.8889	0.345485	1156	0.0106088	434	1247	1348	1156	806	1207	276	NA	NA	NA	NA	NA	NA	NA	NA	NA	NA	NA
YCL016C	DCC1	18	7	38.8889	0.345485	1148	0.191942	173	1226	1439	1712	1148	675	200	NA	NA	NA	NA	NA	NA	NA	NA	NA	NA	NA
YGL056C	SDS23	18	7	38.8889	0.345485	1108	0.00802273	1823	1684	994	1181	1108	256	553	NA	NA	NA	NA	NA	NA	NA	NA	NA	NA	NA
YOL047C	-	18	7	38.8889	0.345485	1092	0.0234051	255	577	1566	2139	1092	1359	345	NA	NA	NA	NA	NA	NA	NA	NA	NA	NA	NA
YPR058W	YMC1	18	7	38.8889	0.345485	1089	0.00446222	521	1089	362	1211	466	2252	1709	NA	NA	NA	NA	NA	NA	NA	NA	NA	NA	NA
YKR033C	-	18	7	38.8889	0.345485	1081	0.00988921	365	1081	337	1730	1211	2842	428	NA	NA	NA	NA	NA	NA	NA	NA	NA	NA	NA
YDR289C	RTT103	18	7	38.8889	0.345485	1077	0.104751	130	266	690	1077	1133	1453	1556	NA	NA	NA	NA	NA	NA	NA	NA	NA	NA	NA
YCL024W	KCC4	18	7	38.8889	0.345485	1043	0.00361367	407	1173	544	1043	1074	1347	637	NA	NA	NA	NA	NA	NA	NA	NA	NA	NA	NA
YKL194C	MST1	18	7	38.8889	0.345485	1041	0.00421841	2021	2383	994	1041	1282	1032	251	NA	NA	NA	NA	NA	NA	NA	NA	NA	NA	NA
YCL023C	-	18	7	38.8889	0.345485	993	0.00544653	1829	305	764	993	1154	1737	468	NA	NA	NA	NA	NA	NA	NA	NA	NA	NA	NA
YER181C	-	18	7	38.8889	0.345485	977	0.0186123	299	977	1881	1738	636	295	1199	NA	NA	NA	NA	NA	NA	NA	NA	NA	NA	NA
YOR284W	HUA2	18	7	38.8889	0.345485	969	0.00238232	405	1554	1751	484	1055	969	920	NA	NA	NA	NA	NA	NA	NA	NA	NA	NA	NA
YHL030W	ECM29	18	7	38.8889	0.345485	952	0.0317911	334	350	1047	952	1344	2256	299	NA	NA	NA	NA	NA	NA	NA	NA	NA	NA	NA
YMR191W	SPG5	18	7	38.8889	0.345485	924	0.0487839	357	299	1037	1730	1256	924	297	NA	NA	NA	NA	NA	NA	NA	NA	NA	NA	NA
YBR255W	MTC4	18	7	38.8889	0.345485	876	0.00666351	876	2581	3139	439	1848	349	383	NA	NA	NA	NA	NA	NA	NA	NA	NA	NA	NA
YPL112C	PEX25	18	7	38.8889	0.345485	869	0.0395765	1351	1217	764	1333	0	869	431	NA	NA	NA	NA	NA	NA	NA	NA	NA	NA	NA
YNL047C	SLM2	18	7	38.8889	0.345485	866	0.00345277	910	2877	577	480	866	2570	426	NA	NA	NA	NA	NA	NA	NA	NA	NA	NA	NA
YLR307C-A	-	18	7	38.8889	0.345485	857	0.0207435	293	857	884	1569	1188	732	330	NA	NA	NA	NA	NA	NA	NA	NA	NA	NA	NA
YFR039C	-	18	7	38.8889	0.345485	852	0.00216423	519	814	899	633	1373	1186	852	NA	NA	NA	NA	NA	NA	NA	NA	NA	NA	NA
YLR149C	-	18	7	38.8889	0.345485	850	0.0425906	335	246	1419	554	1175	1661	850	NA	NA	NA	NA	NA	NA	NA	NA	NA	NA	NA
YBR150C	TBS1	18	7	38.8889	0.345485	811	0.0192306	834	531	311	1298	398	811	1218	NA	NA	NA	NA	NA	NA	NA	NA	NA	NA	NA
YNL027W	CRZ1	18	7	38.8889	0.345485	805	0.0100649	462	1945	1288	943	805	397	389	NA	NA	NA	NA	NA	NA	NA	NA	NA	NA	NA
YKL171W	NNK1	18	7	38.8889	0.345485	803	0.0342949	803	1338	1200	542	1877	314	270	NA	NA	NA	NA	NA	NA	NA	NA	NA	NA	NA
YPR079W	MRL1	18	7	38.8889	0.345485	793	0.00221772	793	988	791	1227	449	1513	712	NA	NA	NA	NA	NA	NA	NA	NA	NA	NA	NA
YFL013C	IES1	18	7	38.8889	0.345485	793	0.0407597	877	1406	448	793	941	312	314	NA	NA	NA	NA	NA	NA	NA	NA	NA	NA	NA
YDR173C	ARG82	18	7	38.8889	0.345485	788	0.105186	1092	1101	1350	294	271	788	327	NA	NA	NA	NA	NA	NA	NA	NA	NA	NA	NA
YGL035C	MIG1	18	7	38.8889	0.345485	786	0.0457086	293	786	251	1098	1593	2533	722	NA	NA	NA	NA	NA	NA	NA	NA	NA	NA	NA
YNL029C	KTR5	18	7	38.8889	0.345485	781	0.0370757	364	401	1199	286	1085	1323	781	NA	NA	NA	NA	NA	NA	NA	NA	NA	NA	NA
YLR133W	CKI1	18	7	38.8889	0.345485	766	0.00363248	568	1093	526	766	1161	649	1040	NA	NA	NA	NA	NA	NA	NA	NA	NA	NA	NA
YBL102W	SFT2	18	7	38.8889	0.345485	764	0.0452268	369	283	777	858	764	535	1182	NA	NA	NA	NA	NA	NA	NA	NA	NA	NA	NA
YLL015W	BPT1	18	7	38.8889	0.345485	751	0.00646225	445	549	751	437	1266	1324	1090	NA	NA	NA	NA	NA	NA	NA	NA	NA	NA	NA
YNL051W	COG5	18	7	38.8889	0.345485	741	0.0404809	508	993	1623	263	1370	741	346	NA	NA	NA	NA	NA	NA	NA	NA	NA	NA	NA
YKL157W	APE2	18	7	38.8889	0.345485	739	0.109796	739	943	607	281	248	743	1796	NA	NA	NA	NA	NA	NA	NA	NA	NA	NA	NA
YDR181C	SAS4	18	7	38.8889	0.345485	733	0.0273926	635	1657	1188	282	318	733	1244	NA	NA	NA	NA	NA	NA	NA	NA	NA	NA	NA
YER073W	ALD5	18	7	38.8889	0.345485	729	0.11863	729	227	1214	599	318	824	813	NA	NA	NA	NA	NA	NA	NA	NA	NA	NA	NA
YOL164W-A	-	18	7	38.8889	0.345485	711	0.0586342	339	229	711	811	1533	2573	653	NA	NA	NA	NA	NA	NA	NA	NA	NA	NA	NA
YLR151C	PCD1	18	7	38.8889	0.345485	708	0.00891242	554	1686	1702	708	378	335	1732	NA	NA	NA	NA	NA	NA	NA	NA	NA	NA	NA
YOR271C	FSF1	18	7	38.8889	0.345485	698	0.0027934	948	1258	458	4148	698	641	603	NA	NA	NA	NA	NA	NA	NA	NA	NA	NA	NA
YHR061C	GIC1	18	7	38.8889	0.345485	695	0.0613397	932	302	290	475	1240	906	695	NA	NA	NA	NA	NA	NA	NA	NA	NA	NA	NA
YPR199C	ARR1	18	7	38.8889	0.345485	695	0.0597263	660	596	820	743	996	231	695	NA	NA	NA	NA	NA	NA	NA	NA	NA	NA	NA
YDR383C	NKP1	18	7	38.8889	0.345485	694	0.007275	696	453	673	508	694	1210	1112	NA	NA	NA	NA	NA	NA	NA	NA	NA	NA	NA
YHR195W	NVJ1	18	7	38.8889	0.345485	694	0.0079555	694	972	547	340	1840	597	1062	NA	NA	NA	NA	NA	NA	NA	NA	NA	NA	NA
YGR279C	SCW4	18	7	38.8889	0.345485	686	0.00488265	836	1589	578	392	686	1535	648	NA	NA	NA	NA	NA	NA	NA	NA	NA	NA	NA
YDL085C-A	-	18	7	38.8889	0.345485	678	0.746336	233	264	970	811	678	214	1038	NA	NA	NA	NA	NA	NA	NA	NA	NA	NA	NA
YKL007W	CAP1	18	7	38.8889	0.345485	674	0.765776	279	139	1140	195	674	1210	684	NA	NA	NA	NA	NA	NA	NA	NA	NA	NA	NA
YKR105C	VBA5	18	7	38.8889	0.345485	672	0.555377	2159	1701	291	672	0	185	882	NA	NA	NA	NA	NA	NA	NA	NA	NA	NA	NA
YPL150W	-	18	7	38.8889	0.345485	666	0.022264	411	338	1089	414	1217	666	1051	NA	NA	NA	NA	NA	NA	NA	NA	NA	NA	NA
YMR019W	STB4	18	7	38.8889	0.345485	658	0.163396	658	551	862	1145	289	221	1117	NA	NA	NA	NA	NA	NA	NA	NA	NA	NA	NA
YHR143W	DSE2	18	7	38.8889	0.345485	656	0.00979663	656	588	664	756	534	1027	585	NA	NA	NA	NA	NA	NA	NA	NA	NA	NA	NA
YGL251C	HFM1	18	7	38.8889	0.345485	656	0.0114273	486	656	924	525	1286	1791	328	NA	NA	NA	NA	NA	NA	NA	NA	NA	NA	NA
YFL052W	-	18	7	38.8889	0.345485	656	0.00983125	497	1696	4356	357	1770	656	338	NA	NA	NA	NA	NA	NA	NA	NA	NA	NA	NA
YHR080C	-	18	7	38.8889	0.345485	644	0.106148	644	334	652	789	319	692	351	NA	NA	NA	NA	NA	NA	NA	NA	NA	NA	NA
YPL171C	OYE3	18	7	38.8889	0.345485	644	0.0386128	353	466	644	1079	936	1324	292	NA	NA	NA	NA	NA	NA	NA	NA	NA	NA	NA
YKR058W	GLG1	18	7	38.8889	0.345485	643	0.0456207	1147	755	306	643	388	992	405	NA	NA	NA	NA	NA	NA	NA	NA	NA	NA	NA
YCL038C	ATG22	18	7	38.8889	0.345485	637	0.15759	268	347	832	1101	637	2224	265	NA	NA	NA	NA	NA	NA	NA	NA	NA	NA	NA
YMR025W	CSI1	18	7	38.8889	0.345485	637	0.0446629	728	657	637	319	533	765	438	NA	NA	NA	NA	NA	NA	NA	NA	NA	NA	NA
YDR424C	DYN2	18	7	38.8889	0.345485	635	0.0192724	410	1453	635	361	1920	907	363	NA	NA	NA	NA	NA	NA	NA	NA	NA	NA	NA
YLR036C	-	18	7	38.8889	0.345485	634	0.00404356	633	1705	947	2193	631	634	379	NA	NA	NA	NA	NA	NA	NA	NA	NA	NA	NA
YLL046C	RNP1	18	7	38.8889	0.345485	633	0.0888703	633	934	1649	493	649	272	303	NA	NA	NA	NA	NA	NA	NA	NA	NA	NA	NA
YDR443C	SSN2	18	7	38.8889	0.345485	630	0.00739959	684	1557	630	935	565	513	553	NA	NA	NA	NA	NA	NA	NA	NA	NA	NA	NA
YOR087W	YVC1	18	7	38.8889	0.345485	630	0.0147343	681	813	1076	533	630	507	453	NA	NA	NA	NA	NA	NA	NA	NA	NA	NA	NA
YMR264W	CUE1	18	7	38.8889	0.345485	627	0.0228648	2537	786	333	493	450	696	627	NA	NA	NA	NA	NA	NA	NA	NA	NA	NA	NA
YNL183C	NPR1	18	7	38.8889	0.345485	627	0.0166383	412	462	650	1078	1198	627	481	NA	NA	NA	NA	NA	NA	NA	NA	NA	NA	NA
YPR128C	ANT1	18	7	38.8889	0.345485	626	0.0687125	638	390	1365	695	315	626	346	NA	NA	NA	NA	NA	NA	NA	NA	NA	NA	NA
YIL096C	-	18	7	38.8889	0.345485	620	0.0388423	535	620	656	701	1252	385	326	NA	NA	NA	NA	NA	NA	NA	NA	NA	NA	NA
YCL002C	-	18	7	38.8889	0.345485	613	0.00718716	613	503	1777	448	2311	629	553	NA	NA	NA	NA	NA	NA	NA	NA	NA	NA	NA
YOL097W-A	-	18	7	38.8889	0.345485	609	0.443997	271	1970	609	2109	208	1488	240	NA	NA	NA	NA	NA	NA	NA	NA	NA	NA	NA
YGR237C	-	18	7	38.8889	0.345485	609	0.00628193	609	2036	401	447	1693	1414	505	NA	NA	NA	NA	NA	NA	NA	NA	NA	NA	NA
YPR195C	-	18	7	38.8889	0.345485	598	0.0290248	359	598	604	365	383	1804	2151	NA	NA	NA	NA	NA	NA	NA	NA	NA	NA	NA
YKR091W	SRL3	18	7	38.8889	0.345485	592	0.0115869	2144	505	434	592	962	870	435	NA	NA	NA	NA	NA	NA	NA	NA	NA	NA	NA
YHR086W-A	-	18	7	38.8889	0.345485	591	0.0538726	303	591	934	1700	2801	270	489	NA	NA	NA	NA	NA	NA	NA	NA	NA	NA	NA
YPR071W	-	18	7	38.8889	0.345485	589	0.0226228	532	589	1366	1656	344	906	325	NA	NA	NA	NA	NA	NA	NA	NA	NA	NA	NA
YDR480W	DIG2	18	7	38.8889	0.345485	589	0.0171989	619	473	496	749	437	589	2024	NA	NA	NA	NA	NA	NA	NA	NA	NA	NA	NA
YHL021C	AIM17	18	7	38.8889	0.345485	589	0.041322	1536	702	865	318	476	589	349	NA	NA	NA	NA	NA	NA	NA	NA	NA	NA	NA
YKL055C	OAR1	18	7	38.8889	0.345485	585	0.32024	942	276	675	273	585	291	832	NA	NA	NA	NA	NA	NA	NA	NA	NA	NA	NA
YKR010C	TOF2	18	7	38.8889	0.345485	581	0.207593	581	464	917	273	765	265	679	NA	NA	NA	NA	NA	NA	NA	NA	NA	NA	NA
YPR072W	NOT5	18	7	38.8889	0.345485	581	0.120074	465	1021	581	708	462	229	829	NA	NA	NA	NA	NA	NA	NA	NA	NA	NA	NA
YMR247C	RKR1	18	7	38.8889	0.345485	581	0.284317	309	299	1083	581	890	227	1072	NA	NA	NA	NA	NA	NA	NA	NA	NA	NA	NA
YBR025C	OLA1	18	7	38.8889	0.345485	579	0.266806	579	1451	601	814	235	266	502	NA	NA	NA	NA	NA	NA	NA	NA	NA	NA	NA
YIL049W	DFG10	18	7	38.8889	0.345485	578	0.0469995	283	348	1426	578	540	969	880	NA	NA	NA	NA	NA	NA	NA	NA	NA	NA	NA
YGL208W	SIP2	18	7	38.8889	0.345485	577	0.0231827	374	2040	1827	2169	289	577	416	NA	NA	NA	NA	NA	NA	NA	NA	NA	NA	NA
YPL206C	PGC1	18	7	38.8889	0.345485	576	0.0152894	726	1499	1146	573	576	338	494	NA	NA	NA	NA	NA	NA	NA	NA	NA	NA	NA
YLR165C	PUS5	18	7	38.8889	0.345485	572	0.143095	1437	1311	257	897	572	299	336	NA	NA	NA	NA	NA	NA	NA	NA	NA	NA	NA
YPR126C	-	18	7	38.8889	0.345485	572	0.0227677	572	541	1324	727	366	371	1122	NA	NA	NA	NA	NA	NA	NA	NA	NA	NA	NA
YOR061W	CKA2	18	7	38.8889	0.345485	570	0.0295973	377	1352	369	694	570	845	498	NA	NA	NA	NA	NA	NA	NA	NA	NA	NA	NA
YGR203W	YCH1	18	7	38.8889	0.345485	570	0.153925	352	291	249	1238	2172	570	867	NA	NA	NA	NA	NA	NA	NA	NA	NA	NA	NA
YHR126C	ANS1	18	7	38.8889	0.345485	564	0.0892518	570	564	1030	297	600	460	387	NA	NA	NA	NA	NA	NA	NA	NA	NA	NA	NA
YIL099W	SGA1	18	7	38.8889	0.345485	563	0.0791965	1507	344	271	412	742	563	1014	NA	NA	NA	NA	NA	NA	NA	NA	NA	NA	NA
YHR039C	MSC7	18	7	38.8889	0.345485	563	0.0314374	563	306	834	747	473	502	1377	NA	NA	NA	NA	NA	NA	NA	NA	NA	NA	NA
YDR067C	OCA6	18	7	38.8889	0.345485	553	0.248385	278	626	1670	307	553	1524	255	NA	NA	NA	NA	NA	NA	NA	NA	NA	NA	NA
YJR010W	MET3	18	7	38.8889	0.345485	552	0.0149676	799	552	449	1529	428	1465	400	NA	NA	NA	NA	NA	NA	NA	NA	NA	NA	NA
YNL108C	-	18	7	38.8889	0.345485	542	0.00986599	1759	460	1512	468	375	542	1253	NA	NA	NA	NA	NA	NA	NA	NA	NA	NA	NA
YOR008C-A	-	18	7	38.8889	0.345485	539	0.0842484	1638	304	843	333	812	539	336	NA	NA	NA	NA	NA	NA	NA	NA	NA	NA	NA
YIL110W	HPM1	18	7	38.8889	0.345485	538	0.109436	292	538	360	1437	2334	823	271	NA	NA	NA	NA	NA	NA	NA	NA	NA	NA	NA
YOL011W	PLB3	18	7	38.8889	0.345485	538	0.0485983	538	348	998	379	358	1256	705	NA	NA	NA	NA	NA	NA	NA	NA	NA	NA	NA
YDR370C	-	18	7	38.8889	0.345485	533	0.041687	1100	533	1084	340	400	456	579	NA	NA	NA	NA	NA	NA	NA	NA	NA	NA	NA
YOR081C	TGL5	18	7	38.8889	0.345485	529	0.0292948	1376	458	404	529	557	732	494	NA	NA	NA	NA	NA	NA	NA	NA	NA	NA	NA
YNL012W	SPO1	18	7	38.8889	0.345485	528	0.392014	324	528	279	589	291	562	557	NA	NA	NA	NA	NA	NA	NA	NA	NA	NA	NA
YDR068W	DOS2	18	7	38.8889	0.345485	528	0.0864599	771	470	751	312	304	1033	528	NA	NA	NA	NA	NA	NA	NA	NA	NA	NA	NA
YGR269W	-	18	7	38.8889	0.345485	528	0.163518	1039	268	658	631	528	508	300	NA	NA	NA	NA	NA	NA	NA	NA	NA	NA	NA
YJR030C	-	18	7	38.8889	0.345485	524	0.173043	925	502	1257	267	264	743	524	NA	NA	NA	NA	NA	NA	NA	NA	NA	NA	NA
YOR230W	WTM1	18	7	38.8889	0.345485	522	0.142984	545	522	650	432	404	730	279	NA	NA	NA	NA	NA	NA	NA	NA	NA	NA	NA
YOR019W	-	18	7	38.8889	0.345485	521	0.0156521	916	452	643	489	1698	521	503	NA	NA	NA	NA	NA	NA	NA	NA	NA	NA	NA
YLR084C	RAX2	18	7	38.8889	0.345485	519	0.17164	967	1596	390	519	1030	210	336	NA	NA	NA	NA	NA	NA	NA	NA	NA	NA	NA
YHR142W	CHS7	18	7	38.8889	0.345485	519	0.388879	242	519	325	1500	1600	1149	211	NA	NA	NA	NA	NA	NA	NA	NA	NA	NA	NA
YIL005W	EPS1	18	7	38.8889	0.345485	518	0.0835939	402	281	2028	398	733	518	621	NA	NA	NA	NA	NA	NA	NA	NA	NA	NA	NA
YNL257C	SIP3	18	7	38.8889	0.345485	515	0.0197809	515	745	1522	1053	445	428	424	NA	NA	NA	NA	NA	NA	NA	NA	NA	NA	NA
YGR275W	RTT102	18	7	38.8889	0.345485	515	0.0925085	509	515	562	1460	982	301	295	NA	NA	NA	NA	NA	NA	NA	NA	NA	NA	NA
YBR172C	SMY2	18	7	38.8889	0.345485	514	0.517402	663	1035	514	286	258	248	954	NA	NA	NA	NA	NA	NA	NA	NA	NA	NA	NA
YKL123W	-	18	7	38.8889	0.345485	514	0.0184706	1467	443	1157	480	532	504	514	NA	NA	NA	NA	NA	NA	NA	NA	NA	NA	NA
YIL088C	AVT7	18	7	38.8889	0.345485	514	0.0854221	644	386	542	399	830	359	514	NA	NA	NA	NA	NA	NA	NA	NA	NA	NA	NA
YMR172W	HOT1	18	7	38.8889	0.345485	511	0.0402828	508	511	918	539	975	380	415	NA	NA	NA	NA	NA	NA	NA	NA	NA	NA	NA
YBR275C	RIF1	18	7	38.8889	0.345485	509	0.0386128	354	357	1762	2237	777	329	509	NA	NA	NA	NA	NA	NA	NA	NA	NA	NA	NA
YGR141W	VPS62	18	7	38.8889	0.345485	509	0.0125721	2300	436	509	769	1786	431	450	NA	NA	NA	NA	NA	NA	NA	NA	NA	NA	NA
YDR130C	FIN1	18	7	38.8889	0.345485	505	0.0398891	505	899	379	434	428	632	969	NA	NA	NA	NA	NA	NA	NA	NA	NA	NA	NA
YJL094C	KHA1	18	7	38.8889	0.345485	502	0.0605007	502	351	1000	1003	487	333	551	NA	NA	NA	NA	NA	NA	NA	NA	NA	NA	NA
YPL034W	-	18	7	38.8889	0.345485	501	0.175877	351	249	501	747	1515	315	1032	NA	NA	NA	NA	NA	NA	NA	NA	NA	NA	NA
YPL111W	CAR1	18	7	38.8889	0.345485	501	0.0857176	547	476	678	568	501	344	421	NA	NA	NA	NA	NA	NA	NA	NA	NA	NA	NA
YAL020C	ATS1	18	7	38.8889	0.345485	500	0.248385	267	292	602	950	487	510	500	NA	NA	NA	NA	NA	NA	NA	NA	NA	NA	NA
YAL054C	ACS1	18	7	38.8889	0.345485	498	0.134437	510	498	544	359	425	405	512	NA	NA	NA	NA	NA	NA	NA	NA	NA	NA	NA
YGL210W	YPT32	18	7	38.8889	0.345485	498	0.166234	498	278	1300	304	584	342	1088	NA	NA	NA	NA	NA	NA	NA	NA	NA	NA	NA
YMR210W	-	18	7	38.8889	0.345485	497	0.0840298	403	497	360	891	971	307	642	NA	NA	NA	NA	NA	NA	NA	NA	NA	NA	NA
YLR152C	-	18	7	38.8889	0.345485	496	0.122119	369	260	301	1860	496	1331	918	NA	NA	NA	NA	NA	NA	NA	NA	NA	NA	NA
YLR205C	HMX1	18	7	38.8889	0.345485	496	0.102512	348	522	783	675	388	380	496	NA	NA	NA	NA	NA	NA	NA	NA	NA	NA	NA
YDR207C	UME6	18	7	38.8889	0.345485	494	0.228355	293	562	657	329	515	494	388	NA	NA	NA	NA	NA	NA	NA	NA	NA	NA	NA
YMR124W	-	18	7	38.8889	0.345485	492	0.139691	347	492	344	289	1353	709	577	NA	NA	NA	NA	NA	NA	NA	NA	NA	NA	NA
YBR128C	ATG14	18	7	38.8889	0.345485	490	0.0741963	490	553	390	733	1092	361	372	NA	NA	NA	NA	NA	NA	NA	NA	NA	NA	NA
YLR179C	-	18	7	38.8889	0.345485	487	0.0700826	413	523	487	356	640	1560	370	NA	NA	NA	NA	NA	NA	NA	NA	NA	NA	NA
YPR012W	-	18	7	38.8889	0.345485	486	0.0461947	423	486	468	795	332	694	1043	NA	NA	NA	NA	NA	NA	NA	NA	NA	NA	NA
YLR122C	-	18	7	38.8889	0.345485	485	0.0401249	454	520	485	441	1089	469	660	NA	NA	NA	NA	NA	NA	NA	NA	NA	NA	NA
YGL104C	VPS73	18	7	38.8889	0.345485	483	0.129235	483	436	643	531	341	499	390	NA	NA	NA	NA	NA	NA	NA	NA	NA	NA	NA
YAL037W	-	18	7	38.8889	0.345485	483	0.180059	493	483	467	391	499	486	318	NA	NA	NA	NA	NA	NA	NA	NA	NA	NA	NA
YPL145C	KES1	18	7	38.8889	0.345485	481	0.134226	274	949	1414	275	479	481	823	NA	NA	NA	NA	NA	NA	NA	NA	NA	NA	NA
YGR152C	RSR1	18	7	38.8889	0.345485	479	0.0309605	429	564	469	590	2299	479	469	NA	NA	NA	NA	NA	NA	NA	NA	NA	NA	NA
YBR126C	TPS1	18	7	38.8889	0.345485	478	0.773221	277	253	1094	484	249	608	478	NA	NA	NA	NA	NA	NA	NA	NA	NA	NA	NA
YOR085W	OST3	18	7	38.8889	0.345485	475	0.524782	331	475	686	281	580	184	1177	NA	NA	NA	NA	NA	NA	NA	NA	NA	NA	NA
YPR109W	-	18	7	38.8889	0.345485	469	0.182844	469	424	979	253	405	511	746	NA	NA	NA	NA	NA	NA	NA	NA	NA	NA	NA
YBR030W	RKM3	18	7	38.8889	0.345485	468	0.682755	660	279	468	315	585	237	469	NA	NA	NA	NA	NA	NA	NA	NA	NA	NA	NA
YIL087C	AIM19	18	7	38.8889	0.345485	467	0.0228891	1931	458	1582	657	396	377	467	NA	NA	NA	NA	NA	NA	NA	NA	NA	NA	NA
YIL108W	-	18	7	38.8889	0.345485	466	0.0751884	650	465	466	1637	597	454	285	NA	NA	NA	NA	NA	NA	NA	NA	NA	NA	NA
YDR034C	LYS14	18	7	38.8889	0.345485	464	0.737134	589	205	768	239	349	464	817	NA	NA	NA	NA	NA	NA	NA	NA	NA	NA	NA
YNL248C	RPA49	18	7	38.8889	0.345485	463	0.16798	463	383	282	374	565	591	982	NA	NA	NA	NA	NA	NA	NA	NA	NA	NA	NA
YMR261C	TPS3	18	7	38.8889	0.345485	462	0.152989	283	1172	462	296	566	1059	419	NA	NA	NA	NA	NA	NA	NA	NA	NA	NA	NA
YOR069W	VPS5	18	7	38.8889	0.345485	458	0.113913	272	458	447	458	678	457	1538	NA	NA	NA	NA	NA	NA	NA	NA	NA	NA	NA
YOL136C	PFK27	18	7	38.8889	0.345485	458	0.14952	458	709	332	563	337	356	692	NA	NA	NA	NA	NA	NA	NA	NA	NA	NA	NA
YDL036C	PUS9	18	7	38.8889	0.345485	456	0.0473157	416	317	1037	1483	391	456	755	NA	NA	NA	NA	NA	NA	NA	NA	NA	NA	NA
YOR269W	PAC1	18	7	38.8889	0.345485	456	0.521349	456	807	918	0	1965	446	204	NA	NA	NA	NA	NA	NA	NA	NA	NA	NA	NA
YMR171C	EAR1	18	7	38.8889	0.345485	456	0.143206	410	765	404	456	241	754	1479	NA	NA	NA	NA	NA	NA	NA	NA	NA	NA	NA
YDL009C	-	18	7	38.8889	0.345485	454	0.207008	372	311	282	657	1517	454	473	NA	NA	NA	NA	NA	NA	NA	NA	NA	NA	NA
YOR264W	DSE3	18	7	38.8889	0.345485	451	0.115125	434	900	451	1250	366	276	547	NA	NA	NA	NA	NA	NA	NA	NA	NA	NA	NA
YNL144C	-	18	7	38.8889	0.345485	449	0.392014	478	298	296	270	449	875	821	NA	NA	NA	NA	NA	NA	NA	NA	NA	NA	NA
YGR027C	RPS25A	18	7	38.8889	0.345485	449	0.671768	218	516	993	209	1122	433	449	NA	NA	NA	NA	NA	NA	NA	NA	NA	NA	NA
YBR145W	ADH5	18	7	38.8889	0.345485	447	0.0470897	426	442	2832	447	817	640	315	NA	NA	NA	NA	NA	NA	NA	NA	NA	NA	NA
YGR169C	PUS6	18	7	38.8889	0.345485	447	0.0690219	346	381	1486	536	447	393	801	NA	NA	NA	NA	NA	NA	NA	NA	NA	NA	NA
YKL178C	STE3	18	7	38.8889	0.345485	447	0.150324	447	829	2586	774	438	441	0	NA	NA	NA	NA	NA	NA	NA	NA	NA	NA	NA
YNL146W	-	18	7	38.8889	0.345485	445	0.519242	588	484	643	445	260	343	282	NA	NA	NA	NA	NA	NA	NA	NA	NA	NA	NA
YPL195W	APL5	18	7	38.8889	0.345485	445	0.525047	230	474	397	456	479	445	386	NA	NA	NA	NA	NA	NA	NA	NA	NA	NA	NA
YPL109C	-	18	7	38.8889	0.345485	445	0.220918	438	0	1051	438	445	1115	515	NA	NA	NA	NA	NA	NA	NA	NA	NA	NA	NA
YDR153C	ENT5	18	7	38.8889	0.345485	441	0.194442	441	605	786	324	637	398	286	NA	NA	NA	NA	NA	NA	NA	NA	NA	NA	NA
YMR278W	PGM3	18	7	38.8889	0.345485	440	0.117104	440	417	335	875	664	367	486	NA	NA	NA	NA	NA	NA	NA	NA	NA	NA	NA
YPR154W	PIN3	18	7	38.8889	0.345485	440	0.362421	440	692	292	261	544	337	928	NA	NA	NA	NA	NA	NA	NA	NA	NA	NA	NA
YJL049W	-	18	7	38.8889	0.345485	440	0.0532194	590	1488	397	419	439	440	566	NA	NA	NA	NA	NA	NA	NA	NA	NA	NA	NA
YER155C	BEM2	18	7	38.8889	0.345485	439	0.2568	323	318	407	439	646	451	463	NA	NA	NA	NA	NA	NA	NA	NA	NA	NA	NA
YPR191W	QCR2	18	7	38.8889	0.345485	438	0.160352	549	400	438	527	366	449	421	NA	NA	NA	NA	NA	NA	NA	NA	NA	NA	NA
YGR153W	-	18	7	38.8889	0.345485	436	0.0867583	465	1944	431	436	382	415	443	NA	NA	NA	NA	NA	NA	NA	NA	NA	NA	NA
YGL260W	-	18	7	38.8889	0.345485	436	0.120074	467	407	655	424	491	436	421	NA	NA	NA	NA	NA	NA	NA	NA	NA	NA	NA
YMR062C	ARG7	18	7	38.8889	0.345485	436	0.315717	436	260	372	606	940	1150	266	NA	NA	NA	NA	NA	NA	NA	NA	NA	NA	NA
YJL004C	SYS1	18	7	38.8889	0.345485	434	0.246726	1663	434	233	766	638	330	378	NA	NA	NA	NA	NA	NA	NA	NA	NA	NA	NA
YOL018C	TLG2	18	7	38.8889	0.345485	433	0.666447	1004	806	207	227	667	397	433	NA	NA	NA	NA	NA	NA	NA	NA	NA	NA	NA
YPL081W	RPS9A	18	7	38.8889	0.345485	431	0.16723	431	302	788	1277	456	390	313	NA	NA	NA	NA	NA	NA	NA	NA	NA	NA	NA
YMR302C	YME2	18	7	38.8889	0.345485	430	0.348059	411	444	495	320	430	793	268	NA	NA	NA	NA	NA	NA	NA	NA	NA	NA	NA
YDR411C	DFM1	18	7	38.8889	0.345485	429	0.0324759	419	1701	703	429	407	386	1100	NA	NA	NA	NA	NA	NA	NA	NA	NA	NA	NA
YLR118C	-	18	7	38.8889	0.345485	428	0.120753	929	344	439	1135	428	336	366	NA	NA	NA	NA	NA	NA	NA	NA	NA	NA	NA
YIL059C	-	18	7	38.8889	0.345485	427	0.213957	1106	361	432	427	565	288	389	NA	NA	NA	NA	NA	NA	NA	NA	NA	NA	NA
YHR198C	AIM18	18	7	38.8889	0.345485	426	0.0649693	385	407	930	443	379	426	1620	NA	NA	NA	NA	NA	NA	NA	NA	NA	NA	NA
YMR027W	-	18	7	38.8889	0.345485	425	0.805403	482	425	596	259	283	426	291	NA	NA	NA	NA	NA	NA	NA	NA	NA	NA	NA
YPR147C	-	18	7	38.8889	0.345485	424	0.130986	488	432	1941	382	424	377	343	NA	NA	NA	NA	NA	NA	NA	NA	NA	NA	NA
YPR159W	KRE6	18	7	38.8889	0.345485	424	0.772289	228	581	363	424	677	867	226	NA	NA	NA	NA	NA	NA	NA	NA	NA	NA	NA
YAL037C-A	-	18	7	38.8889	0.345485	423	0.382433	423	214	342	244	1235	2356	1388	NA	NA	NA	NA	NA	NA	NA	NA	NA	NA	NA
YOL002C	IZH2	18	7	38.8889	0.345485	423	0.158427	423	472	875	415	803	312	320	NA	NA	NA	NA	NA	NA	NA	NA	NA	NA	NA
YBR239C	ERT1	18	7	38.8889	0.345485	422	0.0564473	357	363	422	922	1397	342	988	NA	NA	NA	NA	NA	NA	NA	NA	NA	NA	NA
YDR347W	MRP1	18	7	38.8889	0.345485	419	0.584863	615	869	182	143	819	419	147	NA	NA	NA	NA	NA	NA	NA	NA	NA	NA	NA
YHR146W	CRP1	18	7	38.8889	0.345485	418	0.683053	719	303	418	250	528	288	463	NA	NA	NA	NA	NA	NA	NA	NA	NA	NA	NA
YIL111W	COX5B	18	7	38.8889	0.345485	418	0.404022	313	418	236	572	578	397	808	NA	NA	NA	NA	NA	NA	NA	NA	NA	NA	NA
YJR031C	GEA1	18	7	38.8889	0.345485	416	0.959538	439	385	424	416	244	434	258	NA	NA	NA	NA	NA	NA	NA	NA	NA	NA	NA
YLR113W	HOG1	18	7	38.8889	0.345485	416	0.149062	341	1376	1647	1296	410	416	208	NA	NA	NA	NA	NA	NA	NA	NA	NA	NA	NA
YKL179C	COY1	18	7	38.8889	0.345485	416	0.311429	295	416	338	264	589	557	1993	NA	NA	NA	NA	NA	NA	NA	NA	NA	NA	NA
YPL035C	-	18	7	38.8889	0.345485	416	0.271555	416	445	845	439	335	336	333	NA	NA	NA	NA	NA	NA	NA	NA	NA	NA	NA
YJR118C	ILM1	18	7	38.8889	0.345485	415	0.847762	546	415	185	383	558	438	211	NA	NA	NA	NA	NA	NA	NA	NA	NA	NA	NA
YBR188C	NTC20	18	7	38.8889	0.345485	415	0.398558	612	329	461	414	415	522	260	NA	NA	NA	NA	NA	NA	NA	NA	NA	NA	NA
YER080W	AIM9	18	7	38.8889	0.345485	414	0.117199	365	516	414	351	814	367	848	NA	NA	NA	NA	NA	NA	NA	NA	NA	NA	NA
YLR025W	SNF7	18	7	38.8889	0.345485	413	0.243758	503	434	423	379	413	394	379	NA	NA	NA	NA	NA	NA	NA	NA	NA	NA	NA
YLR388W	RPS29A	18	7	38.8889	0.345485	411	0.687229	411	350	218	515	430	421	152	NA	NA	NA	NA	NA	NA	NA	NA	NA	NA	NA
YKL176C	LST4	18	7	38.8889	0.345485	410	0.0828716	1785	402	273	410	3232	280	2924	NA	NA	NA	NA	NA	NA	NA	NA	NA	NA	NA
YLR299W	ECM38	18	7	38.8889	0.345485	410	0.285413	410	371	254	841	275	1314	792	NA	NA	NA	NA	NA	NA	NA	NA	NA	NA	NA
YDR176W	NGG1	18	7	38.8889	0.345485	408	0.174971	384	411	376	408	1475	346	408	NA	NA	NA	NA	NA	NA	NA	NA	NA	NA	NA
YNL040W	-	18	7	38.8889	0.345485	406	0.359009	590	294	278	1036	406	560	319	NA	NA	NA	NA	NA	NA	NA	NA	NA	NA	NA
YER045C	ACA1	18	7	38.8889	0.345485	406	0.567139	267	921	502	288	747	406	269	NA	NA	NA	NA	NA	NA	NA	NA	NA	NA	NA
YML108W	-	18	7	38.8889	0.345485	405	0.210092	383	797	405	664	280	322	707	NA	NA	NA	NA	NA	NA	NA	NA	NA	NA	NA
YHR136C	SPL2	18	7	38.8889	0.345485	404	0.116725	687	517	1605	386	401	404	299	NA	NA	NA	NA	NA	NA	NA	NA	NA	NA	NA
YLR351C	NIT3	18	7	38.8889	0.345485	404	0.0637983	404	2436	272	2876	898	394	364	NA	NA	NA	NA	NA	NA	NA	NA	NA	NA	NA
YML095C-A	-	18	7	38.8889	0.345485	404	0.56934	404	450	406	351	348	971	226	NA	NA	NA	NA	NA	NA	NA	NA	NA	NA	NA
YLR344W	RPL26A	18	7	38.8889	0.345485	403	0.6162	536	514	310	308	531	403	258	NA	NA	NA	NA	NA	NA	NA	NA	NA	NA	NA
YGL164C	YRB30	18	7	38.8889	0.345485	402	0.365208	673	402	398	405	373	414	282	NA	NA	NA	NA	NA	NA	NA	NA	NA	NA	NA
YHR092C	HXT4	18	7	38.8889	0.345485	401	0.362849	410	392	1028	401	312	436	285	NA	NA	NA	NA	NA	NA	NA	NA	NA	NA	NA
YMR252C	-	18	7	38.8889	0.345485	400	0.354772	400	779	1394	315	374	401	247	NA	NA	NA	NA	NA	NA	NA	NA	NA	NA	NA
YDR265W	PEX10	18	7	38.8889	0.345485	400	0.944992	211	603	216	1164	400	464	309	NA	NA	NA	NA	NA	NA	NA	NA	NA	NA	NA
YDR129C	SAC6	18	7	38.8889	0.345485	399	0.301828	496	261	331	942	399	612	386	NA	NA	NA	NA	NA	NA	NA	NA	NA	NA	NA
YGL126W	SCS3	18	7	38.8889	0.345485	398	0.347851	363	351	346	461	398	431	410	NA	NA	NA	NA	NA	NA	NA	NA	NA	NA	NA
YDR132C	-	18	7	38.8889	0.345485	398	0.401512	398	448	352	241	488	362	1338	NA	NA	NA	NA	NA	NA	NA	NA	NA	NA	NA
YNL097C-A	-	18	7	38.8889	0.345485	397	0.298609	1212	478	342	289	551	397	305	NA	NA	NA	NA	NA	NA	NA	NA	NA	NA	NA
YGR295C	COS6	18	7	38.8889	0.345485	396	0.194163	450	1459	396	339	896	353	280	NA	NA	NA	NA	NA	NA	NA	NA	NA	NA	NA
YPR138C	MEP3	18	7	38.8889	0.345485	396	0.361352	396	291	429	297	965	684	319	NA	NA	NA	NA	NA	NA	NA	NA	NA	NA	NA
YAL068C	PAU8	18	7	38.8889	0.345485	395	0.242284	277	332	1336	992	1235	395	259	NA	NA	NA	NA	NA	NA	NA	NA	NA	NA	NA
YBR068C	BAP2	18	7	38.8889	0.345485	393	0.315717	319	1494	1168	1939	393	240	259	NA	NA	NA	NA	NA	NA	NA	NA	NA	NA	NA
YNL127W	FAR11	18	7	38.8889	0.345485	393	0.616485	431	406	547	304	393	267	362	NA	NA	NA	NA	NA	NA	NA	NA	NA	NA	NA
YCL035C	GRX1	18	7	38.8889	0.345485	392	0.112988	340	1176	312	941	312	392	1014	NA	NA	NA	NA	NA	NA	NA	NA	NA	NA	NA
YDR371W	CTS2	18	7	38.8889	0.345485	392	0.584863	297	287	335	392	405	438	570	NA	NA	NA	NA	NA	NA	NA	NA	NA	NA	NA
YGR034W	RPL26B	18	7	38.8889	0.345485	392	0.145101	621	621	305	2091	332	347	392	NA	NA	NA	NA	NA	NA	NA	NA	NA	NA	NA
YIL131C	FKH1	18	7	38.8889	0.345485	391	0.211424	561	615	604	377	322	332	391	NA	NA	NA	NA	NA	NA	NA	NA	NA	NA	NA
YBL103C	RTG3	18	7	38.8889	0.345485	390	0.895701	637	390	185	481	298	229	825	NA	NA	NA	NA	NA	NA	NA	NA	NA	NA	NA
YDR380W	ARO10	18	7	38.8889	0.345485	390	0.403109	297	1158	366	262	407	390	649	NA	NA	NA	NA	NA	NA	NA	NA	NA	NA	NA
YHR048W	YHK8	18	7	38.8889	0.345485	390	0.0921943	319	467	333	2732	381	1405	390	NA	NA	NA	NA	NA	NA	NA	NA	NA	NA	NA
YHL015W-A	-	18	7	38.8889	0.345485	389	0.617914	433	389	362	399	337	249	602	NA	NA	NA	NA	NA	NA	NA	NA	NA	NA	NA
YKL103C	LAP4	18	7	38.8889	0.345485	388	0.271024	362	388	398	443	731	376	330	NA	NA	NA	NA	NA	NA	NA	NA	NA	NA	NA
YKL043W	PHD1	18	7	38.8889	0.345485	388	0.197247	342	593	637	361	472	388	369	NA	NA	NA	NA	NA	NA	NA	NA	NA	NA	NA
YKL218C	SRY1	18	7	38.8889	0.345485	388	0.213957	374	388	887	283	545	686	347	NA	NA	NA	NA	NA	NA	NA	NA	NA	NA	NA
YER110C	KAP123	18	7	38.8889	0.345485	387	0.570994	412	388	299	294	287	1287	387	NA	NA	NA	NA	NA	NA	NA	NA	NA	NA	NA
YLL024C	SSA2	18	7	38.8889	0.345485	387	0.198095	387	494	307	366	1118	326	655	NA	NA	NA	NA	NA	NA	NA	NA	NA	NA	NA
YOR276W	CAF20	18	7	38.8889	0.345485	386	0.565216	393	334	488	391	351	386	288	NA	NA	NA	NA	NA	NA	NA	NA	NA	NA	NA
YBL088C	TEL1	18	7	38.8889	0.345485	385	0.557284	365	385	386	382	683	248	420	NA	NA	NA	NA	NA	NA	NA	NA	NA	NA	NA
YMR135W-A	-	18	7	38.8889	0.345485	384	0.16823	575	384	338	328	369	481	1240	NA	NA	NA	NA	NA	NA	NA	NA	NA	NA	NA
YFL015C	-	18	7	38.8889	0.345485	384	0.893454	384	645	976	408	346	221	244	NA	NA	NA	NA	NA	NA	NA	NA	NA	NA	NA
YOR049C	RSB1	18	7	38.8889	0.345485	383	0.292426	228	555	1501	379	696	369	383	NA	NA	NA	NA	NA	NA	NA	NA	NA	NA	NA
YDR115W	-	18	7	38.8889	0.345485	383	0.345563	406	358	391	381	383	591	326	NA	NA	NA	NA	NA	NA	NA	NA	NA	NA	NA
YML119W	-	18	7	38.8889	0.345485	383	0.252568	374	380	383	405	696	466	332	NA	NA	NA	NA	NA	NA	NA	NA	NA	NA	NA
YNL069C	RPL16B	18	7	38.8889	0.345485	382	0.37365	208	209	469	204	728	508	382	NA	NA	NA	NA	NA	NA	NA	NA	NA	NA	NA
YNL063W	MTQ1	18	7	38.8889	0.345485	381	0.905018	247	250	737	450	381	907	275	NA	NA	NA	NA	NA	NA	NA	NA	NA	NA	NA
YCR019W	MAK32	18	7	38.8889	0.345485	380	0.689919	265	594	0	370	380	438	1970	NA	NA	NA	NA	NA	NA	NA	NA	NA	NA	NA
YGL205W	POX1	18	7	38.8889	0.345485	380	0.128112	551	708	1385	331	374	380	332	NA	NA	NA	NA	NA	NA	NA	NA	NA	NA	NA
YNL164C	IBD2	18	7	38.8889	0.345485	380	0.343491	366	376	606	287	548	409	380	NA	NA	NA	NA	NA	NA	NA	NA	NA	NA	NA
YCR102C	-	18	7	38.8889	0.345485	378	0.406771	369	620	828	281	298	378	395	NA	NA	NA	NA	NA	NA	NA	NA	NA	NA	NA
YKR052C	MRS4	18	7	38.8889	0.345485	378	0.449087	378	399	280	285	3017	531	317	NA	NA	NA	NA	NA	NA	NA	NA	NA	NA	NA
YFL014W	HSP12	18	7	38.8889	0.345485	377	0.877749	377	330	542	212	467	260	415	NA	NA	NA	NA	NA	NA	NA	NA	NA	NA	NA
YDR374C	-	18	7	38.8889	0.345485	377	0.300121	377	341	573	934	255	297	1491	NA	NA	NA	NA	NA	NA	NA	NA	NA	NA	NA
YLR227C	ADY4	18	7	38.8889	0.345485	377	0.19514	770	854	344	377	332	408	360	NA	NA	NA	NA	NA	NA	NA	NA	NA	NA	NA
YOR219C	STE13	18	7	38.8889	0.345485	376	0.319451	341	302	975	903	376	474	270	NA	NA	NA	NA	NA	NA	NA	NA	NA	NA	NA
YMR035W	IMP2	18	7	38.8889	0.345485	373	0.394263	451	377	1774	334	319	284	373	NA	NA	NA	NA	NA	NA	NA	NA	NA	NA	NA
YEL005C	VAB2	18	7	38.8889	0.345485	373	0.241467	299	373	344	407	320	1256	774	NA	NA	NA	NA	NA	NA	NA	NA	NA	NA	NA
YJL100W	LSB6	18	7	38.8889	0.345485	373	0.459858	357	373	833	262	727	246	919	NA	NA	NA	NA	NA	NA	NA	NA	NA	NA	NA
YMR111C	-	18	7	38.8889	0.345485	373	0.259534	1172	845	626	373	294	299	305	NA	NA	NA	NA	NA	NA	NA	NA	NA	NA	NA
YDR513W	GRX2	18	7	38.8889	0.345485	372	0.263673	351	372	545	313	466	1595	295	NA	NA	NA	NA	NA	NA	NA	NA	NA	NA	NA
YKL096W	CWP1	18	7	38.8889	0.345485	371	0.294104	371	1135	415	294	315	344	663	NA	NA	NA	NA	NA	NA	NA	NA	NA	NA	NA
YMR086C-A	-	18	7	38.8889	0.345485	371	0.38354	370	278	1335	353	394	371	380	NA	NA	NA	NA	NA	NA	NA	NA	NA	NA	NA
YGR125W	-	18	7	38.8889	0.345485	370	0.504099	959	1033	256	363	638	240	370	NA	NA	NA	NA	NA	NA	NA	NA	NA	NA	NA
YLR213C	CRR1	18	7	38.8889	0.345485	369	0.585421	377	399	369	302	332	417	359	NA	NA	NA	NA	NA	NA	NA	NA	NA	NA	NA
YBR066C	NRG2	18	7	38.8889	0.345485	368	0.519242	368	218	229	410	458	894	249	NA	NA	NA	NA	NA	NA	NA	NA	NA	NA	NA
YEL010W	-	18	7	38.8889	0.345485	368	0.348268	368	805	265	1618	292	1380	266	NA	NA	NA	NA	NA	NA	NA	NA	NA	NA	NA
YHR032W	ERC1	18	7	38.8889	0.345485	368	0.0879602	368	1479	314	985	322	1072	361	NA	NA	NA	NA	NA	NA	NA	NA	NA	NA	NA
YDR242W	AMD2	18	7	38.8889	0.345485	367	0.437261	367	1265	291	296	459	370	355	NA	NA	NA	NA	NA	NA	NA	NA	NA	NA	NA
YPR166C	MRP2	18	7	38.8889	0.345485	366	0.486646	488	1043	276	342	375	366	306	NA	NA	NA	NA	NA	NA	NA	NA	NA	NA	NA
YGL025C	PGD1	18	7	38.8889	0.345485	366	0.666742	369	368	314	499	327	366	303	NA	NA	NA	NA	NA	NA	NA	NA	NA	NA	NA
YGL195W	GCN1	18	7	38.8889	0.345485	365	0.736828	279	391	811	725	365	301	251	NA	NA	NA	NA	NA	NA	NA	NA	NA	NA	NA
YFR038W	IRC5	18	7	38.8889	0.345485	364	0.636622	364	527	846	321	261	291	398	NA	NA	NA	NA	NA	NA	NA	NA	NA	NA	NA
YNL204C	SPS18	18	7	38.8889	0.345485	362	0.504617	436	319	314	670	307	362	394	NA	NA	NA	NA	NA	NA	NA	NA	NA	NA	NA
YOR337W	TEA1	18	7	38.8889	0.345485	361	0.353929	361	337	297	836	319	382	682	NA	NA	NA	NA	NA	NA	NA	NA	NA	NA	NA
YDR252W	BTT1	18	7	38.8889	0.345485	361	0.45421	361	292	1528	570	700	240	324	NA	NA	NA	NA	NA	NA	NA	NA	NA	NA	NA
YGL108C	-	18	7	38.8889	0.345485	360	0.817994	263	193	446	360	641	264	712	NA	NA	NA	NA	NA	NA	NA	NA	NA	NA	NA
YER124C	DSE1	18	7	38.8889	0.345485	360	0.538094	343	342	628	412	459	265	360	NA	NA	NA	NA	NA	NA	NA	NA	NA	NA	NA
YPL176C	TRE1	18	7	38.8889	0.345485	360	0.503581	998	273	327	360	362	347	433	NA	NA	NA	NA	NA	NA	NA	NA	NA	NA	NA
YOR367W	SCP1	18	7	38.8889	0.345485	359	0.305836	359	356	311	1401	688	286	398	NA	NA	NA	NA	NA	NA	NA	NA	NA	NA	NA
YFL032W	-	18	7	38.8889	0.345485	359	0.710364	1549	359	193	1058	618	217	213	NA	NA	NA	NA	NA	NA	NA	NA	NA	NA	NA
YDR514C	-	18	7	38.8889	0.345485	357	0.611353	357	405	384	569	300	325	306	NA	NA	NA	NA	NA	NA	NA	NA	NA	NA	NA
YBR058C-A	TSC3	18	7	38.8889	0.345485	357	0.558102	357	332	620	372	395	209	169	NA	NA	NA	NA	NA	NA	NA	NA	NA	NA	NA
YGR209C	TRX2	18	7	38.8889	0.345485	357	0.387763	323	357	494	600	431	345	313	NA	NA	NA	NA	NA	NA	NA	NA	NA	NA	NA
YOL095C	HMI1	18	7	38.8889	0.345485	357	0.920469	539	0	357	218	2695	304	489	NA	NA	NA	NA	NA	NA	NA	NA	NA	NA	NA
YLR289W	GUF1	18	7	38.8889	0.345485	356	0.921436	434	1122	255	243	332	392	356	NA	NA	NA	NA	NA	NA	NA	NA	NA	NA	NA
YLR206W	ENT2	18	7	38.8889	0.345485	355	0.306028	267	355	315	775	609	1086	325	NA	NA	NA	NA	NA	NA	NA	NA	NA	NA	NA
YBR199W	KTR4	18	7	38.8889	0.345485	354	0.441344	424	353	599	300	651	354	289	NA	NA	NA	NA	NA	NA	NA	NA	NA	NA	NA
YBL057C	PTH2	18	7	38.8889	0.345485	354	0.337529	312	343	354	338	543	732	398	NA	NA	NA	NA	NA	NA	NA	NA	NA	NA	NA
YBR072C-A	-	18	7	38.8889	0.345485	353	0.841409	564	240	279	307	731	353	426	NA	NA	NA	NA	NA	NA	NA	NA	NA	NA	NA
YLR004C	THI73	18	7	38.8889	0.345485	352	0.613917	283	271	390	352	292	705	1055	NA	NA	NA	NA	NA	NA	NA	NA	NA	NA	NA
YMR048W	CSM3	18	7	38.8889	0.345485	351	0.512425	351	557	314	893	288	456	283	NA	NA	NA	NA	NA	NA	NA	NA	NA	NA	NA
YNL028W	-	18	7	38.8889	0.345485	351	0.29842	303	1730	1997	351	288	354	310	NA	NA	NA	NA	NA	NA	NA	NA	NA	NA	NA
YLR278C	-	18	7	38.8889	0.345485	351	0.377148	519	310	347	1006	312	368	351	NA	NA	NA	NA	NA	NA	NA	NA	NA	NA	NA
YBR076W	ECM8	18	7	38.8889	0.345485	349	0.955011	303	255	692	349	223	503	725	NA	NA	NA	NA	NA	NA	NA	NA	NA	NA	NA
YPL212C	PUS1	18	7	38.8889	0.345485	349	0.680076	356	286	316	302	385	349	826	NA	NA	NA	NA	NA	NA	NA	NA	NA	NA	NA
YGL226C-A	OST5	18	7	38.8889	0.345485	349	0.506693	278	349	1655	438	247	1421	300	NA	NA	NA	NA	NA	NA	NA	NA	NA	NA	NA
YKL202W	-	18	7	38.8889	0.345485	348	0.354139	386	348	365	282	394	216	233	NA	NA	NA	NA	NA	NA	NA	NA	NA	NA	NA
YGR122C-A	-	18	7	38.8889	0.345485	348	0.415085	348	317	460	649	246	340	1540	NA	NA	NA	NA	NA	NA	NA	NA	NA	NA	NA
YGR039W	-	18	7	38.8889	0.345485	347	0.655271	2532	783	247	347	498	334	236	NA	NA	NA	NA	NA	NA	NA	NA	NA	NA	NA
YNL148C	ALF1	18	7	38.8889	0.345485	347	0.471022	374	557	316	319	347	496	339	NA	NA	NA	NA	NA	NA	NA	NA	NA	NA	NA
YEL067C	-	18	7	38.8889	0.345485	346	0.458381	616	437	385	330	343	312	346	NA	NA	NA	NA	NA	NA	NA	NA	NA	NA	NA
YMR194W	RPL36A	18	7	38.8889	0.345485	345	0.79944	325	362	452	697	345	242	232	NA	NA	NA	NA	NA	NA	NA	NA	NA	NA	NA
YHR106W	TRR2	18	7	38.8889	0.345485	345	0.789736	345	319	235	1388	382	300	403	NA	NA	NA	NA	NA	NA	NA	NA	NA	NA	NA
YMR158C-B	-	18	7	38.8889	0.345485	344	0.443272	222	349	223	257	344	505	751	NA	NA	NA	NA	NA	NA	NA	NA	NA	NA	NA
YOR231W	MKK1	18	7	38.8889	0.345485	344	0.285597	899	302	344	328	412	332	834	NA	NA	NA	NA	NA	NA	NA	NA	NA	NA	NA
YOR311C	DGK1	18	7	38.8889	0.345485	342	0.14443	342	2104	312	332	939	293	983	NA	NA	NA	NA	NA	NA	NA	NA	NA	NA	NA
YGR173W	RBG2	18	7	38.8889	0.345485	342	0.827152	303	293	499	323	345	342	357	NA	NA	NA	NA	NA	NA	NA	NA	NA	NA	NA
YHR154W	RTT107	18	7	38.8889	0.345485	341	0.9437	341	382	298	514	462	248	284	NA	NA	NA	NA	NA	NA	NA	NA	NA	NA	NA
YNL168C	FMP41	18	7	38.8889	0.345485	339	0.467036	328	339	414	273	274	1127	964	NA	NA	NA	NA	NA	NA	NA	NA	NA	NA	NA
YNL044W	YIP3	18	7	38.8889	0.345485	336	0.731326	1160	336	276	367	256	355	242	NA	NA	NA	NA	NA	NA	NA	NA	NA	NA	NA
YBR090C	-	18	7	38.8889	0.345485	336	0.60369	1024	299	336	505	297	344	298	NA	NA	NA	NA	NA	NA	NA	NA	NA	NA	NA
YNR005C	-	18	7	38.8889	0.345485	335	0.911774	327	418	234	388	335	941	252	NA	NA	NA	NA	NA	NA	NA	NA	NA	NA	NA
YML035C-A	-	18	7	38.8889	0.345485	335	0.67473	335	318	533	282	775	253	567	NA	NA	NA	NA	NA	NA	NA	NA	NA	NA	NA
YGL087C	MMS2	18	7	38.8889	0.345485	335	0.813897	288	558	335	311	388	365	300	NA	NA	NA	NA	NA	NA	NA	NA	NA	NA	NA
YOR366W	-	18	7	38.8889	0.345485	334	0.371257	334	976	1171	302	334	306	321	NA	NA	NA	NA	NA	NA	NA	NA	NA	NA	NA
YBL005W	PDR3	18	7	38.8889	0.345485	334	0.584306	291	605	942	229	312	862	334	NA	NA	NA	NA	NA	NA	NA	NA	NA	NA	NA
YMR230W-A	-	18	7	38.8889	0.345485	333	0.687229	1256	264	333	276	303	782	338	NA	NA	NA	NA	NA	NA	NA	NA	NA	NA	NA
YGR108W	CLB1	18	7	38.8889	0.345485	333	0.348685	319	279	486	327	333	769	938	NA	NA	NA	NA	NA	NA	NA	NA	NA	NA	NA
YJR094W-A	RPL43B	18	7	38.8889	0.345485	332	0.929496	259	263	332	285	411	471	607	NA	NA	NA	NA	NA	NA	NA	NA	NA	NA	NA
YOR293W	RPS10A	18	7	38.8889	0.345485	332	0.231189	385	332	512	192	611	156	128	NA	NA	NA	NA	NA	NA	NA	NA	NA	NA	NA
YCL047C	POF1	18	7	38.8889	0.345485	328	0.707344	350	253	303	385	278	328	383	NA	NA	NA	NA	NA	NA	NA	NA	NA	NA	NA
YGR243W	FMP43	18	7	38.8889	0.345485	328	0.387317	480	328	352	197	1151	200	249	NA	NA	NA	NA	NA	NA	NA	NA	NA	NA	NA
YMR126C	DLT1	18	7	38.8889	0.345485	328	0.972156	479	328	330	326	476	230	322	NA	NA	NA	NA	NA	NA	NA	NA	NA	NA	NA
YJL191W	RPS14B	18	7	38.8889	0.345485	327	0.286146	695	312	306	2335	680	327	280	NA	NA	NA	NA	NA	NA	NA	NA	NA	NA	NA
YNL320W	-	18	7	38.8889	0.345485	327	0.883193	287	327	363	379	905	287	285	NA	NA	NA	NA	NA	NA	NA	NA	NA	NA	NA
YNL246W	VPS75	18	7	38.8889	0.345485	326	0.561653	1131	0	326	282	180	587	355	NA	NA	NA	NA	NA	NA	NA	NA	NA	NA	NA
YOR067C	ALG8	18	7	38.8889	0.345485	326	0.953718	325	344	345	326	319	305	337	NA	NA	NA	NA	NA	NA	NA	NA	NA	NA	NA
YPR119W	CLB2	18	7	38.8889	0.345485	326	0.589334	395	326	277	205	447	267	504	NA	NA	NA	NA	NA	NA	NA	NA	NA	NA	NA
YJR088C	EMC2	18	7	38.8889	0.345485	326	0.727361	272	1317	326	269	263	1910	333	NA	NA	NA	NA	NA	NA	NA	NA	NA	NA	NA
YJL007C	-	18	7	38.8889	0.345485	325	0.787861	846	289	319	325	338	0	2084	NA	NA	NA	NA	NA	NA	NA	NA	NA	NA	NA
YBR074W	-	18	7	38.8889	0.345485	325	0.89827	402	284	325	281	301	396	347	NA	NA	NA	NA	NA	NA	NA	NA	NA	NA	NA
YER121W	-	18	7	38.8889	0.345485	325	0.403337	285	698	310	893	270	984	325	NA	NA	NA	NA	NA	NA	NA	NA	NA	NA	NA
YCL014W	BUD3	18	7	38.8889	0.345485	325	0.974098	275	256	325	499	229	584	1966	NA	NA	NA	NA	NA	NA	NA	NA	NA	NA	NA
YLR114C	AVL9	18	7	38.8889	0.345485	324	0.740811	1533	324	638	500	246	229	231	NA	NA	NA	NA	NA	NA	NA	NA	NA	NA	NA
YOR089C	VPS21	18	7	38.8889	0.345485	323	0.724011	2582	315	1486	323	237	387	245	NA	NA	NA	NA	NA	NA	NA	NA	NA	NA	NA
YKL025C	PAN3	18	7	38.8889	0.345485	323	0.650588	497	316	343	323	1388	282	286	NA	NA	NA	NA	NA	NA	NA	NA	NA	NA	NA
YPR185W	ATG13	18	7	38.8889	0.345485	322	0.799754	279	358	251	317	594	322	1070	NA	NA	NA	NA	NA	NA	NA	NA	NA	NA	NA
YKL220C	FRE2	18	7	38.8889	0.345485	320	0.316108	309	288	308	628	1579	320	667	NA	NA	NA	NA	NA	NA	NA	NA	NA	NA	NA
YOR093C	-	18	7	38.8889	0.345485	320	0.975393	312	320	539	519	228	560	268	NA	NA	NA	NA	NA	NA	NA	NA	NA	NA	NA
YLR294C	-	18	7	38.8889	0.345485	319	0.557011	582	260	247	349	287	319	321	NA	NA	NA	NA	NA	NA	NA	NA	NA	NA	NA
YKR026C	GCN3	18	7	38.8889	0.345485	319	0.99579	515	288	260	426	319	316	371	NA	NA	NA	NA	NA	NA	NA	NA	NA	NA	NA
YNL104C	LEU4	18	7	38.8889	0.345485	318	0.995466	524	404	272	402	318	278	301	NA	NA	NA	NA	NA	NA	NA	NA	NA	NA	NA
YNL058C	-	18	7	38.8889	0.345485	318	0.313373	326	318	268	235	330	487	243	NA	NA	NA	NA	NA	NA	NA	NA	NA	NA	NA
YKL131W	-	18	7	38.8889	0.345485	318	0.928206	305	305	467	318	259	549	360	NA	NA	NA	NA	NA	NA	NA	NA	NA	NA	NA
YGL032C	AGA2	18	7	38.8889	0.345485	318	0.714903	251	1971	318	1766	308	235	416	NA	NA	NA	NA	NA	NA	NA	NA	NA	NA	NA
YBR058C	UBP14	18	7	38.8889	0.345485	317	0.791924	302	293	285	447	317	320	318	NA	NA	NA	NA	NA	NA	NA	NA	NA	NA	NA
YHR207C	2015-09-05	18	7	38.8889	0.345485	317	0.751874	481	234	317	286	1250	855	283	NA	NA	NA	NA	NA	NA	NA	NA	NA	NA	NA
YPR075C	OPY2	18	7	38.8889	0.345485	314	0.832215	314	385	296	306	265	1046	381	NA	NA	NA	NA	NA	NA	NA	NA	NA	NA	NA
YNL021W	HDA1	18	7	38.8889	0.345485	314	0.401057	836	314	234	232	238	474	352	NA	NA	NA	NA	NA	NA	NA	NA	NA	NA	NA
YOL020W	TAT2	18	7	38.8889	0.345485	314	0.94047	309	595	314	460	235	630	279	NA	NA	NA	NA	NA	NA	NA	NA	NA	NA	NA
YBR062C	-	18	7	38.8889	0.345485	313	0.794115	313	385	855	306	224	280	357	NA	NA	NA	NA	NA	NA	NA	NA	NA	NA	NA
YDR084C	TVP23	18	7	38.8889	0.345485	312	0.989961	471	226	371	305	293	312	1040	NA	NA	NA	NA	NA	NA	NA	NA	NA	NA	NA
YGR112W	SHY1	18	7	38.8889	0.345485	312	0.585421	312	298	222	504	768	317	246	NA	NA	NA	NA	NA	NA	NA	NA	NA	NA	NA
YDR538W	PAD1	18	7	38.8889	0.345485	312	0.649711	387	312	137	274	452	438	311	NA	NA	NA	NA	NA	NA	NA	NA	NA	NA	NA
YMR147W	-	18	7	38.8889	0.345485	310	0.908556	369	310	291	301	860	451	259	NA	NA	NA	NA	NA	NA	NA	NA	NA	NA	NA
YOR344C	TYE7	18	7	38.8889	0.345485	310	0.753107	355	355	299	455	273	268	310	NA	NA	NA	NA	NA	NA	NA	NA	NA	NA	NA
YMR068W	AVO2	18	7	38.8889	0.345485	310	0.533016	403	454	283	461	310	256	223	NA	NA	NA	NA	NA	NA	NA	NA	NA	NA	NA
YGR271C-A	EFG1	18	7	38.8889	0.345485	309	0.529821	491	412	348	309	253	269	256	NA	NA	NA	NA	NA	NA	NA	NA	NA	NA	NA
YGR184C	UBR1	18	7	38.8889	0.345485	308	0.952425	1003	308	322	255	280	545	285	NA	NA	NA	NA	NA	NA	NA	NA	NA	NA	NA
YPL055C	LGE1	18	7	38.8889	0.345485	308	0.318662	145	201	325	926	199	1197	308	NA	NA	NA	NA	NA	NA	NA	NA	NA	NA	NA
YMR119W	ASI1	18	7	38.8889	0.345485	307	0.915315	577	296	283	465	276	314	307	NA	NA	NA	NA	NA	NA	NA	NA	NA	NA	NA
YEL038W	UTR4	18	7	38.8889	0.345485	306	0.885115	401	300	286	419	273	384	306	NA	NA	NA	NA	NA	NA	NA	NA	NA	NA	NA
YDR537C	-	18	7	38.8889	0.345485	305	0.793802	1034	305	0	291	443	300	327	NA	NA	NA	NA	NA	NA	NA	NA	NA	NA	NA
YDR521W	-	18	7	38.8889	0.345485	305	0.433916	349	272	389	305	385	244	262	NA	NA	NA	NA	NA	NA	NA	NA	NA	NA	NA
YKL093W	MBR1	18	7	38.8889	0.345485	305	0.347226	309	400	311	305	263	266	267	NA	NA	NA	NA	NA	NA	NA	NA	NA	NA	NA
YLR366W	-	18	7	38.8889	0.345485	305	0.758043	240	228	515	375	1624	305	290	NA	NA	NA	NA	NA	NA	NA	NA	NA	NA	NA
YLR231C	BNA5	18	7	38.8889	0.345485	305	0.974422	276	298	308	305	571	297	480	NA	NA	NA	NA	NA	NA	NA	NA	NA	NA	NA
YML096W	-	18	7	38.8889	0.345485	305	0.678293	334	638	281	273	311	279	305	NA	NA	NA	NA	NA	NA	NA	NA	NA	NA	NA
YBR099C	-	18	7	38.8889	0.345485	304	0.513994	364	714	304	250	275	462	211	NA	NA	NA	NA	NA	NA	NA	NA	NA	NA	NA
YBR068C	BAP2	18	7	38.8889	0.345485	304	0.75897	502	304	298	1277	293	249	491	NA	NA	NA	NA	NA	NA	NA	NA	NA	NA	NA
YEL031W	SPF1	18	7	38.8889	0.345485	304	0.283952	304	546	163	148	458	834	161	NA	NA	NA	NA	NA	NA	NA	NA	NA	NA	NA
YBL008W-A	-	18	7	38.8889	0.345485	303	0.806032	303	282	557	270	388	270	389	NA	NA	NA	NA	NA	NA	NA	NA	NA	NA	NA
YNL025C	SSN8	18	7	38.8889	0.345485	302	0.708854	817	331	298	215	421	302	285	NA	NA	NA	NA	NA	NA	NA	NA	NA	NA	NA
YOR027W	STI1	18	7	38.8889	0.345485	302	0.0706495	327	236	334	206	182	302	339	NA	NA	NA	NA	NA	NA	NA	NA	NA	NA	NA
YDR475C	JIP4	18	7	38.8889	0.345485	301	0.212018	390	301	349	280	326	229	223	NA	NA	NA	NA	NA	NA	NA	NA	NA	NA	NA
YBL067C	UBP13	18	7	38.8889	0.345485	301	0.973451	291	1854	322	1247	219	301	271	NA	NA	NA	NA	NA	NA	NA	NA	NA	NA	NA
YFR047C	BNA6	18	7	38.8889	0.345485	301	0.458135	305	301	253	580	210	246	1439	NA	NA	NA	NA	NA	NA	NA	NA	NA	NA	NA
YGR247W	CPD1	18	7	38.8889	0.345485	301	0.664972	1300	277	297	314	301	271	1944	NA	NA	NA	NA	NA	NA	NA	NA	NA	NA	NA
YNR030W	ALG12	18	7	38.8889	0.345485	300	0.743265	300	247	166	489	913	1759	244	NA	NA	NA	NA	NA	NA	NA	NA	NA	NA	NA
YNL335W	DDI3	18	7	38.8889	0.345485	298	0.320834	257	248	499	300	288	304	298	NA	NA	NA	NA	NA	NA	NA	NA	NA	NA	NA
YML068W	ITT1	18	7	38.8889	0.345485	296	0.632284	290	542	482	296	302	259	265	NA	NA	NA	NA	NA	NA	NA	NA	NA	NA	NA
YBR042C	CST26	18	7	38.8889	0.345485	296	0.823044	499	464	279	296	1755	272	270	NA	NA	NA	NA	NA	NA	NA	NA	NA	NA	NA
YOR248W	-	18	7	38.8889	0.345485	294	0.193189	328	244	640	248	232	295	294	NA	NA	NA	NA	NA	NA	NA	NA	NA	NA	NA
YGR180C	RNR4	18	7	38.8889	0.345485	293	0.29729	339	1252	371	293	220	239	237	NA	NA	NA	NA	NA	NA	NA	NA	NA	NA	NA
YJR010C-A	SPC1	18	7	38.8889	0.345485	292	0.94047	292	343	286	251	1485	429	289	NA	NA	NA	NA	NA	NA	NA	NA	NA	NA	NA
YIR023W	DAL81	18	7	38.8889	0.345485	290	0.413925	434	550	290	218	539	236	262	NA	NA	NA	NA	NA	NA	NA	NA	NA	NA	NA
YKR067W	GPT2	18	7	38.8889	0.345485	290	0.488937	290	401	299	252	251	278	869	NA	NA	NA	NA	NA	NA	NA	NA	NA	NA	NA
YML022W	APT1	18	7	38.8889	0.345485	289	0.306796	293	264	289	262	297	264	600	NA	NA	NA	NA	NA	NA	NA	NA	NA	NA	NA
YER053C-A	-	18	7	38.8889	0.345485	288	0.526636	402	571	238	282	248	434	288	NA	NA	NA	NA	NA	NA	NA	NA	NA	NA	NA
YDL171C	GLT1	18	7	38.8889	0.345485	287	0.487918	466	270	571	240	302	287	276	NA	NA	NA	NA	NA	NA	NA	NA	NA	NA	NA
YDL128W	VCX1	18	7	38.8889	0.345485	286	0.471522	392	460	242	1120	234	286	249	NA	NA	NA	NA	NA	NA	NA	NA	NA	NA	NA
YCL051W	LRE1	18	7	38.8889	0.345485	285	0.478547	228	242	2515	285	934	310	231	NA	NA	NA	NA	NA	NA	NA	NA	NA	NA	NA
YBR158W	AMN1	18	7	38.8889	0.345485	284	0.230399	345	343	628	256	238	221	284	NA	NA	NA	NA	NA	NA	NA	NA	NA	NA	NA
YGR069W	-	18	7	38.8889	0.345485	283	0.712481	1404	283	236	345	259	255	829	NA	NA	NA	NA	NA	NA	NA	NA	NA	NA	NA
YPL056C	LCL1	18	7	38.8889	0.345485	281	0.339577	319	1077	277	228	234	281	350	NA	NA	NA	NA	NA	NA	NA	NA	NA	NA	NA
YFL034C-A	RPL22B	18	7	38.8889	0.345485	281	0.0810878	305	281	302	1307	200	206	202	NA	NA	NA	NA	NA	NA	NA	NA	NA	NA	NA
YKL033W-A	-	18	7	38.8889	0.345485	280	0.539703	280	989	224	222	535	523	271	NA	NA	NA	NA	NA	NA	NA	NA	NA	NA	NA
YOR034C	AKR2	18	7	38.8889	0.345485	280	0.249718	295	280	601	257	245	433	233	NA	NA	NA	NA	NA	NA	NA	NA	NA	NA	NA
YBR233W	PBP2	18	7	38.8889	0.345485	280	0.726447	240	280	983	422	246	600	280	NA	NA	NA	NA	NA	NA	NA	NA	NA	NA	NA
YDR492W	IZH1	18	7	38.8889	0.345485	279	0.441825	871	501	273	279	287	248	251	NA	NA	NA	NA	NA	NA	NA	NA	NA	NA	NA
YKR099C-A	-	18	7	38.8889	0.345485	278	0.367146	390	546	278	266	239	268	313	NA	NA	NA	NA	NA	NA	NA	NA	NA	NA	NA
YOR223W	-	18	7	38.8889	0.345485	278	0.314348	805	261	272	278	293	329	236	NA	NA	NA	NA	NA	NA	NA	NA	NA	NA	NA
YAL026C	DRS2	18	7	38.8889	0.345485	277	0.037744	286	286	277	223	485	230	221	NA	NA	NA	NA	NA	NA	NA	NA	NA	NA	NA
YGR231C	PHB2	18	7	38.8889	0.345485	276	0.374523	464	417	249	537	240	248	276	NA	NA	NA	NA	NA	NA	NA	NA	NA	NA	NA
YGL197W	MDS3	18	7	38.8889	0.345485	274	0.500737	221	252	274	1192	412	260	456	NA	NA	NA	NA	NA	NA	NA	NA	NA	NA	NA
YGL036W	-	18	7	38.8889	0.345485	274	0.113821	343	402	274	206	213	273	317	NA	NA	NA	NA	NA	NA	NA	NA	NA	NA	NA
YKR076W	ECM4	18	7	38.8889	0.345485	274	0.339988	406	239	274	464	260	425	245	NA	NA	NA	NA	NA	NA	NA	NA	NA	NA	NA
YNL145W	MFA2	18	7	38.8889	0.345485	273	0.316696	259	243	282	268	273	954	345	NA	NA	NA	NA	NA	NA	NA	NA	NA	NA	NA
YAL002W	VPS8	18	7	38.8889	0.345485	272	0.324607	219	243	233	387	545	272	839	NA	NA	NA	NA	NA	NA	NA	NA	NA	NA	NA
YMR286W	MRPL33	18	7	38.8889	0.345485	272	0.0700826	265	264	294	272	277	197	345	NA	NA	NA	NA	NA	NA	NA	NA	NA	NA	NA
YDR482C	CWC21	18	7	38.8889	0.345485	269	0.396972	241	1174	269	302	230	245	863	NA	NA	NA	NA	NA	NA	NA	NA	NA	NA	NA
YDR334W	SWR1	18	7	38.8889	0.345485	268	0.0983953	268	280	226	302	265	399	259	NA	NA	NA	NA	NA	NA	NA	NA	NA	NA	NA
YCR008W	SAT4	18	7	38.8889	0.345485	263	0.249218	418	263	208	229	227	1447	419	NA	NA	NA	NA	NA	NA	NA	NA	NA	NA	NA
YJL020C	BBC1	18	7	38.8889	0.345485	262	0.284499	262	596	241	248	315	439	261	NA	NA	NA	NA	NA	NA	NA	NA	NA	NA	NA
YML021C	UNG1	18	7	38.8889	0.345485	261	0.0531694	275	261	227	262	584	257	247	NA	NA	NA	NA	NA	NA	NA	NA	NA	NA	NA
YDR320C	SWA2	18	7	38.8889	0.345485	259	0.0438495	259	280	580	196	206	406	181	NA	NA	NA	NA	NA	NA	NA	NA	NA	NA	NA
YIL105C	SLM1	18	7	38.8889	0.345485	257	0.0738024	455	412	169	245	268	248	257	NA	NA	NA	NA	NA	NA	NA	NA	NA	NA	NA
YBR146W	MRPS9	18	7	38.8889	0.345485	257	0.0160581	368	215	257	249	277	275	210	NA	NA	NA	NA	NA	NA	NA	NA	NA	NA	NA
YAL016C-B	-	18	7	38.8889	0.345485	254	0.136136	346	235	254	239	253	389	375	NA	NA	NA	NA	NA	NA	NA	NA	NA	NA	NA
YHR051W	COX6	18	7	38.8889	0.345485	253	0.0587969	328	253	476	231	367	189	128	NA	NA	NA	NA	NA	NA	NA	NA	NA	NA	NA
YMR181C	-	18	7	38.8889	0.345485	250	0.217569	2060	0	250	354	245	237	366	NA	NA	NA	NA	NA	NA	NA	NA	NA	NA	NA
YDR246W-A	-	18	7	38.8889	0.345485	249	0.0445767	190	249	1254	327	228	232	253	NA	NA	NA	NA	NA	NA	NA	NA	NA	NA	NA
YPL029W	SUV3	18	7	38.8889	0.345485	249	0.0156173	246	249	264	254	441	214	248	NA	NA	NA	NA	NA	NA	NA	NA	NA	NA	NA
YIL052C	RPL34B	18	7	38.8889	0.345485	248	0.0491101	122	203	211	248	1012	279	377	NA	NA	NA	NA	NA	NA	NA	NA	NA	NA	NA
YPR044C	OPI11	18	7	38.8889	0.345485	241	0.0542778	241	920	130	270	111	552	85	NA	NA	NA	NA	NA	NA	NA	NA	NA	NA	NA
YDL076C	RXT3	18	7	38.8889	0.345485	238	0.0619611	222	190	220	238	457	1444	264	NA	NA	NA	NA	NA	NA	NA	NA	NA	NA	NA
YBR185C	MBA1	18	7	38.8889	0.345485	237	0.110792	469	236	682	237	211	202	352	NA	NA	NA	NA	NA	NA	NA	NA	NA	NA	NA
YBL002W	HTB2	18	7	38.8889	0.345485	233	0.00216717	233	238	186	399	264	200	224	NA	NA	NA	NA	NA	NA	NA	NA	NA	NA	NA
YDR083W	RRP8	18	7	38.8889	0.345485	226	0.00222072	122	169	274	210	425	238	226	NA	NA	NA	NA	NA	NA	NA	NA	NA	NA	NA
YKL073W	LHS1	18	7	38.8889	0.345485	225	0.0450526	225	188	291	852	443	161	210	NA	NA	NA	NA	NA	NA	NA	NA	NA	NA	NA
YKL213C	DOA1	18	7	38.8889	0.345485	198	0.0120637	228	198	194	161	168	353	1405	NA	NA	NA	NA	NA	NA	NA	NA	NA	NA	NA
YEL051W	VMA8	18	7	38.8889	0.345485	157	0.000312768	545	191	157	175	148	131	152	NA	NA	NA	NA	NA	NA	NA	NA	NA	NA	NA
YLR064W	PER33	16	6	37.5	0.464061	403.5	0.442317	368	735	361	783	439	238	NA	NA	NA	NA	NA	NA	NA	NA	NA	NA	NA	NA
YIL102C	-	18	6	33.3333	0.682472	1818.5	0.000640449	377	1832	1805	2387	1618	2818	NA	NA	NA	NA	NA	NA	NA	NA	NA	NA	NA	NA
YBL099W	ATP1	18	6	33.3333	0.682472	1812	0.019264	212	1762	2124	1909	1862	659	NA	NA	NA	NA	NA	NA	NA	NA	NA	NA	NA	NA
YGL016W	KAP122	18	6	33.3333	0.682472	1693	0.000717654	1875	3400	2376	1511	502	767	NA	NA	NA	NA	NA	NA	NA	NA	NA	NA	NA	NA
YKR060W	UTP30	18	6	33.3333	0.682472	1646.5	0.0026696	412	448	1778	1515	2579	1779	NA	NA	NA	NA	NA	NA	NA	NA	NA	NA	NA	NA
YLR315W	NKP2	18	6	33.3333	0.682472	1447.5	0.00152406	1063	2609	350	1646	1249	1769	NA	NA	NA	NA	NA	NA	NA	NA	NA	NA	NA	NA
YJL062W	LAS21	18	6	33.3333	0.682472	1321	0.00282355	436	2005	726	594	1916	2164	NA	NA	NA	NA	NA	NA	NA	NA	NA	NA	NA	NA
YML131W	-	18	6	33.3333	0.682472	1309	0.00902913	408	1415	1257	2135	1361	315	NA	NA	NA	NA	NA	NA	NA	NA	NA	NA	NA	NA
YMR280C	CAT8	18	6	33.3333	0.682472	1300	0.00335895	294	1966	3536	988	1378	1222	NA	NA	NA	NA	NA	NA	NA	NA	NA	NA	NA	NA
YDR338C	-	18	6	33.3333	0.682472	1288.5	0.0100497	1873	1614	2134	275	592	963	NA	NA	NA	NA	NA	NA	NA	NA	NA	NA	NA	NA
YDR035W	ARO3	18	6	33.3333	0.682472	1260.5	0.00716652	1217	1705	1532	355	1304	396	NA	NA	NA	NA	NA	NA	NA	NA	NA	NA	NA	NA
YNL227C	JJJ1	18	6	33.3333	0.682472	1158.5	0.0127144	273	1745	1362	1410	955	624	NA	NA	NA	NA	NA	NA	NA	NA	NA	NA	NA	NA
YBL029W	-	18	6	33.3333	0.682472	1149	0.021746	312	308	1070	1929	1228	1523	NA	NA	NA	NA	NA	NA	NA	NA	NA	NA	NA	NA
YPR201W	ARR3	18	6	33.3333	0.682472	1131.5	0.00997357	361	941	1853	1322	354	1638	NA	NA	NA	NA	NA	NA	NA	NA	NA	NA	NA	NA
YLR228C	ECM22	18	6	33.3333	0.682472	1120.5	0.00848844	406	1650	374	591	2558	2618	NA	NA	NA	NA	NA	NA	NA	NA	NA	NA	NA	NA
YAL015C	NTG1	18	6	33.3333	0.682472	1098	0.0460138	354	2012	355	1841	1955	294	NA	NA	NA	NA	NA	NA	NA	NA	NA	NA	NA	NA
YDR420W	HKR1	18	6	33.3333	0.682472	1080	0.011715	667	1565	1069	280	1091	1444	NA	NA	NA	NA	NA	NA	NA	NA	NA	NA	NA	NA
YNL119W	NCS2	18	6	33.3333	0.682472	1066.5	0.091269	1616	2338	1657	396	517	179	NA	NA	NA	NA	NA	NA	NA	NA	NA	NA	NA	NA
YGR068C	ART5	18	6	33.3333	0.682472	1036	0.00356868	645	1378	1255	1167	905	468	NA	NA	NA	NA	NA	NA	NA	NA	NA	NA	NA	NA
YBR077C	SLM4	18	6	33.3333	0.682472	1005	0.021872	284	512	1230	825	1193	1185	NA	NA	NA	NA	NA	NA	NA	NA	NA	NA	NA	NA
YHR112C	-	18	6	33.3333	0.682472	1003.5	0.0431294	2597	2201	466	1541	282	329	NA	NA	NA	NA	NA	NA	NA	NA	NA	NA	NA	NA
YLR434C	-	18	6	33.3333	0.682472	998	0.0367768	648	228	730	1266	1822	1438	NA	NA	NA	NA	NA	NA	NA	NA	NA	NA	NA	NA
YDL204W	RTN2	18	6	33.3333	0.682472	989.5	0.00586523	871	1108	1201	406	597	1329	NA	NA	NA	NA	NA	NA	NA	NA	NA	NA	NA	NA
YJL200C	ACO2	18	6	33.3333	0.682472	986	0.0763846	288	2071	1103	1259	869	263	NA	NA	NA	NA	NA	NA	NA	NA	NA	NA	NA	NA
YKL117W	SBA1	18	6	33.3333	0.682472	963	0.00371678	880	1229	1046	1471	669	471	NA	NA	NA	NA	NA	NA	NA	NA	NA	NA	NA	NA
YGR022C	-	18	6	33.3333	0.682472	922	0.0814663	620	1602	251	1485	317	1224	NA	NA	NA	NA	NA	NA	NA	NA	NA	NA	NA	NA
YNL293W	MSB3	18	6	33.3333	0.682472	912.5	0.019583	351	2363	535	1290	3857	319	NA	NA	NA	NA	NA	NA	NA	NA	NA	NA	NA	NA
YPL177C	CUP9	18	6	33.3333	0.682472	899	0.00641378	1009	1426	511	826	521	972	NA	NA	NA	NA	NA	NA	NA	NA	NA	NA	NA	NA
YBR100W	-	18	6	33.3333	0.682472	880	0.290387	1290	248	1046	1285	714	224	NA	NA	NA	NA	NA	NA	NA	NA	NA	NA	NA	NA
YMR071C	TVP18	18	6	33.3333	0.682472	870	0.0516891	317	450	302	1417	1626	1290	NA	NA	NA	NA	NA	NA	NA	NA	NA	NA	NA	NA
YBL017C	PEP1	18	6	33.3333	0.682472	843.5	0.0166313	339	1036	869	582	818	913	NA	NA	NA	NA	NA	NA	NA	NA	NA	NA	NA	NA
YML115C	VAN1	18	6	33.3333	0.682472	839.5	0.0108677	512	369	1273	1053	1601	626	NA	NA	NA	NA	NA	NA	NA	NA	NA	NA	NA	NA
YER019C-A	SBH2	18	6	33.3333	0.682472	837	0.0223568	660	1014	322	421	1060	1461	NA	NA	NA	NA	NA	NA	NA	NA	NA	NA	NA	NA
YNL100W	AIM37	18	6	33.3333	0.682472	828	0.0218215	537	656	1000	1012	306	1329	NA	NA	NA	NA	NA	NA	NA	NA	NA	NA	NA	NA
YPR121W	THI22	18	6	33.3333	0.682472	819.5	0.0226416	974	665	2445	1385	417	299	NA	NA	NA	NA	NA	NA	NA	NA	NA	NA	NA	NA
YLR099C	ICT1	18	6	33.3333	0.682472	819	0.0386755	1697	1965	1259	365	379	314	NA	NA	NA	NA	NA	NA	NA	NA	NA	NA	NA	NA
YOR378W	-	18	6	33.3333	0.682472	814	0.0660217	620	293	1008	304	1100	1404	NA	NA	NA	NA	NA	NA	NA	NA	NA	NA	NA	NA
YLR092W	SUL2	18	6	33.3333	0.682472	812.5	0.00685278	992	633	502	1096	625	1215	NA	NA	NA	NA	NA	NA	NA	NA	NA	NA	NA	NA
YPR189W	SKI3	18	6	33.3333	0.682472	812.5	0.217859	1229	819	275	806	233	1031	NA	NA	NA	NA	NA	NA	NA	NA	NA	NA	NA	NA
YNL122C	-	18	6	33.3333	0.682472	800	0.0189273	343	564	2034	1036	1258	402	NA	NA	NA	NA	NA	NA	NA	NA	NA	NA	NA	NA
YOR313C	SPS4	18	6	33.3333	0.682472	787	0.0165717	876	1741	698	389	1144	385	NA	NA	NA	NA	NA	NA	NA	NA	NA	NA	NA	NA
YBR276C	PPS1	18	6	33.3333	0.682472	778	0.0287819	1266	909	755	440	316	801	NA	NA	NA	NA	NA	NA	NA	NA	NA	NA	NA	NA
YMR276W	DSK2	18	6	33.3333	0.682472	769	0.14664	286	1259	272	1122	416	1242	NA	NA	NA	NA	NA	NA	NA	NA	NA	NA	NA	NA
YGL209W	MIG2	18	6	33.3333	0.682472	764.5	0.00908719	750	2429	2107	335	779	573	NA	NA	NA	NA	NA	NA	NA	NA	NA	NA	NA	NA
YGR121C	MEP1	18	6	33.3333	0.682472	762.5	0.0146013	562	1159	378	771	971	754	NA	NA	NA	NA	NA	NA	NA	NA	NA	NA	NA	NA
YPL077C	-	18	6	33.3333	0.682472	758	0.00578709	1059	904	707	646	724	792	NA	NA	NA	NA	NA	NA	NA	NA	NA	NA	NA	NA
YNL205C	-	18	6	33.3333	0.682472	758	0.0759489	621	1056	895	1087	269	363	NA	NA	NA	NA	NA	NA	NA	NA	NA	NA	NA	NA
YDR026C	-	18	6	33.3333	0.682472	746	0.0266723	678	814	2728	2741	322	320	NA	NA	NA	NA	NA	NA	NA	NA	NA	NA	NA	NA
YGL132W	-	18	6	33.3333	0.682472	738.5	0.0214461	1017	1060	1237	460	430	422	NA	NA	NA	NA	NA	NA	NA	NA	NA	NA	NA	NA
YLR449W	FPR4	18	6	33.3333	0.682472	729	0.0111299	873	1005	632	476	706	752	NA	NA	NA	NA	NA	NA	NA	NA	NA	NA	NA	NA
YLR172C	DPH5	18	6	33.3333	0.682472	724	0.0873047	765	667	1856	894	0	683	NA	NA	NA	NA	NA	NA	NA	NA	NA	NA	NA	NA
YLR097C	HRT3	18	6	33.3333	0.682472	717	0.0395925	360	440	1921	303	994	1984	NA	NA	NA	NA	NA	NA	NA	NA	NA	NA	NA	NA
YLL012W	YEH1	18	6	33.3333	0.682472	716	0.38741	382	1050	2175	1287	225	251	NA	NA	NA	NA	NA	NA	NA	NA	NA	NA	NA	NA
YOR253W	NAT5	18	6	33.3333	0.682472	708	0.0130478	732	2769	1224	421	414	684	NA	NA	NA	NA	NA	NA	NA	NA	NA	NA	NA	NA
YAL005C	SSA1	18	6	33.3333	0.682472	700.5	0.0443198	406	1165	310	776	898	625	NA	NA	NA	NA	NA	NA	NA	NA	NA	NA	NA	NA
YPL087W	YDC1	18	6	33.3333	0.682472	691.5	0.0225118	829	554	470	862	1580	366	NA	NA	NA	NA	NA	NA	NA	NA	NA	NA	NA	NA
YBR075W	-	18	6	33.3333	0.682472	689.5	0.127654	342	778	675	279	713	704	NA	NA	NA	NA	NA	NA	NA	NA	NA	NA	NA	NA
YIL040W	APQ12	18	6	33.3333	0.682472	688.5	0.0427686	431	1098	303	785	592	1113	NA	NA	NA	NA	NA	NA	NA	NA	NA	NA	NA	NA
YJR015W	-	18	6	33.3333	0.682472	686.5	0.0621777	1206	1209	972	315	401	344	NA	NA	NA	NA	NA	NA	NA	NA	NA	NA	NA	NA
YKL158W	-	18	6	33.3333	0.682472	676.5	0.0977518	717	843	636	1152	235	579	NA	NA	NA	NA	NA	NA	NA	NA	NA	NA	NA	NA
YGR035W-A	-	18	6	33.3333	0.682472	674.5	0.0257557	422	905	466	1066	463	883	NA	NA	NA	NA	NA	NA	NA	NA	NA	NA	NA	NA
YLR415C	-	18	6	33.3333	0.682472	669	0.177655	320	289	292	1148	1251	1018	NA	NA	NA	NA	NA	NA	NA	NA	NA	NA	NA	NA
YBL013W	FMT1	18	6	33.3333	0.682472	668.5	0.0100243	797	458	540	3131	2410	423	NA	NA	NA	NA	NA	NA	NA	NA	NA	NA	NA	NA
YDL085W	NDE2	18	6	33.3333	0.682472	667.5	0.086416	356	1019	288	879	1061	456	NA	NA	NA	NA	NA	NA	NA	NA	NA	NA	NA	NA
YDL173W	PAR32	18	6	33.3333	0.682472	667	0.0602963	427	815	1180	519	838	296	NA	NA	NA	NA	NA	NA	NA	NA	NA	NA	NA	NA
YMR105C	PGM2	18	6	33.3333	0.682472	666	0.186853	598	375	827	734	806	237	NA	NA	NA	NA	NA	NA	NA	NA	NA	NA	NA	NA
YNL304W	YPT11	18	6	33.3333	0.682472	664.5	0.16543	947	1340	1799	227	365	382	NA	NA	NA	NA	NA	NA	NA	NA	NA	NA	NA	NA
YNL208W	-	18	6	33.3333	0.682472	662.5	0.152965	341	270	1149	303	984	2190	NA	NA	NA	NA	NA	NA	NA	NA	NA	NA	NA	NA
YHR125W	-	18	6	33.3333	0.682472	661	0.0168313	641	681	758	1686	386	606	NA	NA	NA	NA	NA	NA	NA	NA	NA	NA	NA	NA
YMR294W-A	-	18	6	33.3333	0.682472	657.5	0.0434017	880	297	434	1873	435	1200	NA	NA	NA	NA	NA	NA	NA	NA	NA	NA	NA	NA
YNL139C	THO2	18	6	33.3333	0.682472	653	0.0290716	459	1162	370	847	1507	394	NA	NA	NA	NA	NA	NA	NA	NA	NA	NA	NA	NA
YLR335W	NUP2	18	6	33.3333	0.682472	651	0.020377	2516	403	2201	411	891	385	NA	NA	NA	NA	NA	NA	NA	NA	NA	NA	NA	NA
YFR012W-A	-	18	6	33.3333	0.682472	649.5	0.538394	316	253	1188	983	1133	232	NA	NA	NA	NA	NA	NA	NA	NA	NA	NA	NA	NA
YDR272W	GLO2	18	6	33.3333	0.682472	649.5	0.159105	269	271	1761	599	700	1075	NA	NA	NA	NA	NA	NA	NA	NA	NA	NA	NA	NA
YDR034W-B	-	18	6	33.3333	0.682472	640.5	0.144577	260	619	662	674	981	379	NA	NA	NA	NA	NA	NA	NA	NA	NA	NA	NA	NA
YJR092W	BUD4	18	6	33.3333	0.682472	638.5	0.0357224	738	722	372	879	555	514	NA	NA	NA	NA	NA	NA	NA	NA	NA	NA	NA	NA
YMR316W	DIA1	18	6	33.3333	0.682472	631.5	0.0201406	663	420	1392	989	600	459	NA	NA	NA	NA	NA	NA	NA	NA	NA	NA	NA	NA
YNR013C	PHO91	18	6	33.3333	0.682472	629.5	0.017217	415	1576	410	752	2148	507	NA	NA	NA	NA	NA	NA	NA	NA	NA	NA	NA	NA
YMR299C	DYN3	18	6	33.3333	0.682472	629	0.0438587	597	397	772	661	1502	330	NA	NA	NA	NA	NA	NA	NA	NA	NA	NA	NA	NA
YDR444W	-	18	6	33.3333	0.682472	628.5	0.0927925	373	276	1261	790	467	930	NA	NA	NA	NA	NA	NA	NA	NA	NA	NA	NA	NA
YCL011C	GBP2	18	6	33.3333	0.682472	625.5	0.0613829	1122	736	515	367	303	1186	NA	NA	NA	NA	NA	NA	NA	NA	NA	NA	NA	NA
YBL107C	-	18	6	33.3333	0.682472	623.5	0.0943363	567	680	3046	259	1156	340	NA	NA	NA	NA	NA	NA	NA	NA	NA	NA	NA	NA
YDR036C	EHD3	18	6	33.3333	0.682472	619	0.00668287	616	2430	557	1439	573	622	NA	NA	NA	NA	NA	NA	NA	NA	NA	NA	NA	NA
YNL326C	PFA3	18	6	33.3333	0.682472	617.5	0.262162	241	1067	305	395	840	1023	NA	NA	NA	NA	NA	NA	NA	NA	NA	NA	NA	NA
YOR301W	RAX1	18	6	33.3333	0.682472	613	0.289189	479	1298	1151	747	211	296	NA	NA	NA	NA	NA	NA	NA	NA	NA	NA	NA	NA
YLL021W	SPA2	18	6	33.3333	0.682472	612.5	0.0671927	288	394	519	1274	706	1068	NA	NA	NA	NA	NA	NA	NA	NA	NA	NA	NA	NA
YPL103C	FMP30	18	6	33.3333	0.682472	609	0.017361	1566	565	582	498	653	636	NA	NA	NA	NA	NA	NA	NA	NA	NA	NA	NA	NA
YHL013C	OTU2	18	6	33.3333	0.682472	608.5	0.113508	416	505	247	1434	712	1061	NA	NA	NA	NA	NA	NA	NA	NA	NA	NA	NA	NA
YJR020W	-	18	6	33.3333	0.682472	608	0.0299558	603	2377	613	366	389	974	NA	NA	NA	NA	NA	NA	NA	NA	NA	NA	NA	NA
YGR049W	SCM4	18	6	33.3333	0.682472	606	0.233301	821	391	1075	265	1079	285	NA	NA	NA	NA	NA	NA	NA	NA	NA	NA	NA	NA
YBR016W	-	18	6	33.3333	0.682472	603.5	0.0395084	550	953	944	377	414	657	NA	NA	NA	NA	NA	NA	NA	NA	NA	NA	NA	NA
YML047C	PRM6	18	6	33.3333	0.682472	600.5	0.0444589	410	322	383	791	2208	1230	NA	NA	NA	NA	NA	NA	NA	NA	NA	NA	NA	NA
YGL199C	-	18	6	33.3333	0.682472	599.5	0.0251219	924	709	481	543	563	636	NA	NA	NA	NA	NA	NA	NA	NA	NA	NA	NA	NA
YHL034C	SBP1	18	6	33.3333	0.682472	598.5	0.143614	534	647	563	873	250	634	NA	NA	NA	NA	NA	NA	NA	NA	NA	NA	NA	NA
YGL216W	KIP3	18	6	33.3333	0.682472	596	0.388616	881	1160	273	252	1148	311	NA	NA	NA	NA	NA	NA	NA	NA	NA	NA	NA	NA
YOR325W	-	18	6	33.3333	0.682472	595.5	0.0733067	719	338	328	647	1277	544	NA	NA	NA	NA	NA	NA	NA	NA	NA	NA	NA	NA
YOR053W	-	18	6	33.3333	0.682472	595.5	0.0698561	517	1101	730	345	674	346	NA	NA	NA	NA	NA	NA	NA	NA	NA	NA	NA	NA
YMR161W	HLJ1	18	6	33.3333	0.682472	593.5	0.0769687	425	539	286	906	1125	648	NA	NA	NA	NA	NA	NA	NA	NA	NA	NA	NA	NA
YOL153C	-	18	6	33.3333	0.682472	593.5	0.0413071	665	1141	522	1711	337	369	NA	NA	NA	NA	NA	NA	NA	NA	NA	NA	NA	NA
YGR050C	-	18	6	33.3333	0.682472	589.5	0.033072	738	563	494	582	618	597	NA	NA	NA	NA	NA	NA	NA	NA	NA	NA	NA	NA
YDL130W-A	STF1	18	6	33.3333	0.682472	589.5	0.0327126	600	1244	628	453	579	445	NA	NA	NA	NA	NA	NA	NA	NA	NA	NA	NA	NA
YLL033W	IRC19	18	6	33.3333	0.682472	586.5	0.210579	1133	494	301	2021	236	679	NA	NA	NA	NA	NA	NA	NA	NA	NA	NA	NA	NA
YOR043W	WHI2	18	6	33.3333	0.682472	584.5	0.0285583	570	897	599	356	2581	447	NA	NA	NA	NA	NA	NA	NA	NA	NA	NA	NA	NA
YOR379C	-	18	6	33.3333	0.682472	583.5	0.0927925	420	747	298	326	875	2283	NA	NA	NA	NA	NA	NA	NA	NA	NA	NA	NA	NA
YGR287C	IMA1	18	6	33.3333	0.682472	582.5	0.0331081	640	373	2002	525	939	391	NA	NA	NA	NA	NA	NA	NA	NA	NA	NA	NA	NA
YBR022W	POA1	18	6	33.3333	0.682472	582	0.287397	643	720	275	284	607	557	NA	NA	NA	NA	NA	NA	NA	NA	NA	NA	NA	NA
YBR032W	-	18	6	33.3333	0.682472	581.5	0.449381	717	659	504	796	270	239	NA	NA	NA	NA	NA	NA	NA	NA	NA	NA	NA	NA
YLR452C	SST2	18	6	33.3333	0.682472	579.5	0.405481	223	771	668	591	568	308	NA	NA	NA	NA	NA	NA	NA	NA	NA	NA	NA	NA
YMR234W	RNH1	18	6	33.3333	0.682472	578	0.106296	704	371	497	326	659	667	NA	NA	NA	NA	NA	NA	NA	NA	NA	NA	NA	NA
YGL125W	MET13	18	6	33.3333	0.682472	577.5	0.204413	669	852	486	376	802	247	NA	NA	NA	NA	NA	NA	NA	NA	NA	NA	NA	NA
YGL152C	-	18	6	33.3333	0.682472	577.5	0.309188	1211	1068	268	285	301	854	NA	NA	NA	NA	NA	NA	NA	NA	NA	NA	NA	NA
YPR117W	-	18	6	33.3333	0.682472	575.5	0.206454	696	605	260	546	1143	315	NA	NA	NA	NA	NA	NA	NA	NA	NA	NA	NA	NA
YLR375W	STP3	18	6	33.3333	0.682472	575	0.231415	588	562	298	243	997	1297	NA	NA	NA	NA	NA	NA	NA	NA	NA	NA	NA	NA
YBR232C	-	18	6	33.3333	0.682472	575	0.0378171	401	744	442	598	552	1145	NA	NA	NA	NA	NA	NA	NA	NA	NA	NA	NA	NA
YHL043W	ECM34	18	6	33.3333	0.682472	572	0.0839509	403	1672	741	2401	273	352	NA	NA	NA	NA	NA	NA	NA	NA	NA	NA	NA	NA
YGR033C	TIM21	18	6	33.3333	0.682472	572	0.0335078	467	1344	1060	566	339	578	NA	NA	NA	NA	NA	NA	NA	NA	NA	NA	NA	NA
YCR088W	ABP1	18	6	33.3333	0.682472	571	0.0376151	490	652	406	479	1035	752	NA	NA	NA	NA	NA	NA	NA	NA	NA	NA	NA	NA
YOR078W	BUD21	18	6	33.3333	0.682472	571	0.603004	863	2148	645	124	497	229	NA	NA	NA	NA	NA	NA	NA	NA	NA	NA	NA	NA
YMR082C	-	18	6	33.3333	0.682472	571	0.0644866	387	715	709	433	850	403	NA	NA	NA	NA	NA	NA	NA	NA	NA	NA	NA	NA
YGR192C	TDH3	18	6	33.3333	0.682472	570.5	0.287993	256	325	816	1024	319	836	NA	NA	NA	NA	NA	NA	NA	NA	NA	NA	NA	NA
YOR239W	ABP140	18	6	33.3333	0.682472	568	0.0232742	455	1417	639	497	2217	358	NA	NA	NA	NA	NA	NA	NA	NA	NA	NA	NA	NA
YNL299W	TRF5	18	6	33.3333	0.682472	566	0.635158	542	205	266	590	610	774	NA	NA	NA	NA	NA	NA	NA	NA	NA	NA	NA	NA
YNL190W	-	18	6	33.3333	0.682472	566	0.0288139	1602	418	714	355	409	2877	NA	NA	NA	NA	NA	NA	NA	NA	NA	NA	NA	NA
YNR029C	-	18	6	33.3333	0.682472	564.5	0.0182477	618	457	1325	480	511	1288	NA	NA	NA	NA	NA	NA	NA	NA	NA	NA	NA	NA
YLR137W	RKM5	18	6	33.3333	0.682472	564	0.0333984	691	472	1043	595	533	466	NA	NA	NA	NA	NA	NA	NA	NA	NA	NA	NA	NA
YMR317W	-	18	6	33.3333	0.682472	562	0.0440887	1240	878	520	604	321	512	NA	NA	NA	NA	NA	NA	NA	NA	NA	NA	NA	NA
YGR137W	-	18	6	33.3333	0.682472	560.5	0.18788	317	537	1784	584	683	260	NA	NA	NA	NA	NA	NA	NA	NA	NA	NA	NA	NA
YGR151C	-	18	6	33.3333	0.682472	560.5	0.0824684	387	1769	750	404	717	303	NA	NA	NA	NA	NA	NA	NA	NA	NA	NA	NA	NA
YMR178W	-	18	6	33.3333	0.682472	560	0.0939914	797	708	932	308	412	403	NA	NA	NA	NA	NA	NA	NA	NA	NA	NA	NA	NA
YIL074C	SER33	18	6	33.3333	0.682472	559.5	0.0626092	426	611	1735	1806	508	271	NA	NA	NA	NA	NA	NA	NA	NA	NA	NA	NA	NA
YPL058C	PDR12	18	6	33.3333	0.682472	559.5	0.165029	306	315	449	726	670	731	NA	NA	NA	NA	NA	NA	NA	NA	NA	NA	NA	NA
YNR018W	AIM38	18	6	33.3333	0.682472	557	0.443881	498	649	678	616	283	247	NA	NA	NA	NA	NA	NA	NA	NA	NA	NA	NA	NA
YOR023C	AHC1	18	6	33.3333	0.682472	554.5	0.159625	1702	709	239	1736	400	347	NA	NA	NA	NA	NA	NA	NA	NA	NA	NA	NA	NA
YPL222W	FMP40	18	6	33.3333	0.682472	554.5	0.0257266	529	1009	451	580	501	1029	NA	NA	NA	NA	NA	NA	NA	NA	NA	NA	NA	NA
YBL078C	ATG8	18	6	33.3333	0.682472	553	0.214763	369	713	258	452	810	654	NA	NA	NA	NA	NA	NA	NA	NA	NA	NA	NA	NA
YJR003C	-	18	6	33.3333	0.682472	551.5	0.0719101	433	670	283	378	1885	1489	NA	NA	NA	NA	NA	NA	NA	NA	NA	NA	NA	NA
YOR286W	RDL2	18	6	33.3333	0.682472	549	0.143014	1232	277	308	484	614	1135	NA	NA	NA	NA	NA	NA	NA	NA	NA	NA	NA	NA
YDL026W	-	18	6	33.3333	0.682472	548	0.0637301	367	545	551	1473	1445	295	NA	NA	NA	NA	NA	NA	NA	NA	NA	NA	NA	NA
YAR030C	-	18	6	33.3333	0.682472	547.5	0.0685804	864	417	678	1672	338	345	NA	NA	NA	NA	NA	NA	NA	NA	NA	NA	NA	NA
YDL011C	-	18	6	33.3333	0.682472	546	0.10744	365	972	308	767	649	443	NA	NA	NA	NA	NA	NA	NA	NA	NA	NA	NA	NA
YHR094C	HXT1	18	6	33.3333	0.682472	542.5	0.0574765	527	437	627	760	450	558	NA	NA	NA	NA	NA	NA	NA	NA	NA	NA	NA	NA
YNL141W	AAH1	18	6	33.3333	0.682472	542.5	0.0422321	596	386	1025	368	489	1480	NA	NA	NA	NA	NA	NA	NA	NA	NA	NA	NA	NA
YPR171W	BSP1	18	6	33.3333	0.682472	542	0.798893	601	483	229	191	1009	636	NA	NA	NA	NA	NA	NA	NA	NA	NA	NA	NA	NA
YER187W	-	18	6	33.3333	0.682472	541	0.0450661	676	603	479	476	817	458	NA	NA	NA	NA	NA	NA	NA	NA	NA	NA	NA	NA
YEL037C	RAD23	18	6	33.3333	0.682472	537.5	0.0589312	402	1192	391	520	622	555	NA	NA	NA	NA	NA	NA	NA	NA	NA	NA	NA	NA
YKL128C	PMU1	18	6	33.3333	0.682472	536	0.222147	259	384	688	725	346	1109	NA	NA	NA	NA	NA	NA	NA	NA	NA	NA	NA	NA
YDR400W	URH1	18	6	33.3333	0.682472	535.5	0.0718409	614	457	1003	396	321	932	NA	NA	NA	NA	NA	NA	NA	NA	NA	NA	NA	NA
YML107C	PML39	18	6	33.3333	0.682472	535.5	0.0317937	764	441	1377	501	470	570	NA	NA	NA	NA	NA	NA	NA	NA	NA	NA	NA	NA
YPL221W	FLC1	18	6	33.3333	0.682472	532.5	0.0416135	584	493	1003	550	515	498	NA	NA	NA	NA	NA	NA	NA	NA	NA	NA	NA	NA
YFR043C	IRC6	18	6	33.3333	0.682472	532.5	0.0807784	419	469	642	596	849	348	NA	NA	NA	NA	NA	NA	NA	NA	NA	NA	NA	NA
YCL075W	-	18	6	33.3333	0.682472	530.5	0.732646	2510	2574	253	808	236	243	NA	NA	NA	NA	NA	NA	NA	NA	NA	NA	NA	NA
YHR121W	LSM12	18	6	33.3333	0.682472	528.5	0.210899	342	313	997	746	293	715	NA	NA	NA	NA	NA	NA	NA	NA	NA	NA	NA	NA
YPR118W	MRI1	18	6	33.3333	0.682472	527.5	0.255504	663	294	392	1381	255	1018	NA	NA	NA	NA	NA	NA	NA	NA	NA	NA	NA	NA
YHR075C	PPE1	18	6	33.3333	0.682472	526.5	0.191881	668	722	518	331	293	535	NA	NA	NA	NA	NA	NA	NA	NA	NA	NA	NA	NA
YMR273C	ZDS1	18	6	33.3333	0.682472	525.5	0.284822	370	1094	681	863	247	319	NA	NA	NA	NA	NA	NA	NA	NA	NA	NA	NA	NA
YBR161W	CSH1	18	6	33.3333	0.682472	525	0.0252648	481	460	351	569	1766	2198	NA	NA	NA	NA	NA	NA	NA	NA	NA	NA	NA	NA
YGL059W	PKP2	18	6	33.3333	0.682472	522.5	0.144336	793	308	368	677	355	833	NA	NA	NA	NA	NA	NA	NA	NA	NA	NA	NA	NA
YGL004C	RPN14	18	6	33.3333	0.682472	520.5	0.146518	704	346	724	318	398	643	NA	NA	NA	NA	NA	NA	NA	NA	NA	NA	NA	NA
YLR295C	ATP14	18	6	33.3333	0.682472	520	0.0621163	301	436	2355	604	387	1195	NA	NA	NA	NA	NA	NA	NA	NA	NA	NA	NA	NA
YBR056W	-	18	6	33.3333	0.682472	518.5	0.16093	517	520	1247	1019	304	282	NA	NA	NA	NA	NA	NA	NA	NA	NA	NA	NA	NA
YLR444C	-	18	6	33.3333	0.682472	518.5	0.175549	567	348	297	691	470	654	NA	NA	NA	NA	NA	NA	NA	NA	NA	NA	NA	NA
YDR245W	MNN10	18	6	33.3333	0.682472	516.5	0.575486	915	273	759	511	522	139	NA	NA	NA	NA	NA	NA	NA	NA	NA	NA	NA	NA
YGR174W-A	-	18	6	33.3333	0.682472	516.5	0.0586964	328	2189	461	363	572	1004	NA	NA	NA	NA	NA	NA	NA	NA	NA	NA	NA	NA
YMR067C	UBX4	18	6	33.3333	0.682472	516.5	0.63641	482	225	963	739	250	551	NA	NA	NA	NA	NA	NA	NA	NA	NA	NA	NA	NA
YMR295C	-	18	6	33.3333	0.682472	514.5	0.243782	255	1115	319	517	809	512	NA	NA	NA	NA	NA	NA	NA	NA	NA	NA	NA	NA
YLR136C	TIS11	18	6	33.3333	0.682472	514	0.319522	890	305	272	284	723	1472	NA	NA	NA	NA	NA	NA	NA	NA	NA	NA	NA	NA
YAL067C	SEO1	18	6	33.3333	0.682472	510.5	0.406472	321	594	0	1219	427	681	NA	NA	NA	NA	NA	NA	NA	NA	NA	NA	NA	NA
YDR133C	-	18	6	33.3333	0.682472	510	0.0626092	447	561	437	459	624	824	NA	NA	NA	NA	NA	NA	NA	NA	NA	NA	NA	NA
YDR061W	-	18	6	33.3333	0.682472	510	0.13574	519	280	475	524	1264	501	NA	NA	NA	NA	NA	NA	NA	NA	NA	NA	NA	NA
YNR013C	PHO91	18	6	33.3333	0.682472	509	0.0822363	352	860	469	489	529	584	NA	NA	NA	NA	NA	NA	NA	NA	NA	NA	NA	NA
YNL192W	CHS1	18	6	33.3333	0.682472	506	0.0845816	562	1011	494	418	370	518	NA	NA	NA	NA	NA	NA	NA	NA	NA	NA	NA	NA
YIL162W	SUC2	18	6	33.3333	0.682472	505.5	0.0464939	349	564	2071	447	1870	338	NA	NA	NA	NA	NA	NA	NA	NA	NA	NA	NA	NA
YBR114W	RAD16	18	6	33.3333	0.682472	505	0.0953769	403	378	547	820	570	463	NA	NA	NA	NA	NA	NA	NA	NA	NA	NA	NA	NA
YDL180W	-	18	6	33.3333	0.682472	504.5	0.147007	978	597	1008	266	412	411	NA	NA	NA	NA	NA	NA	NA	NA	NA	NA	NA	NA
YGR260W	TNA1	18	6	33.3333	0.682472	500.5	0.12429	559	458	559	543	423	380	NA	NA	NA	NA	NA	NA	NA	NA	NA	NA	NA	NA
YBR245C	ISW1	18	6	33.3333	0.682472	500	0.11005	566	382	482	540	518	471	NA	NA	NA	NA	NA	NA	NA	NA	NA	NA	NA	NA
YPR148C	-	18	6	33.3333	0.682472	499	0.0970432	534	776	586	373	464	420	NA	NA	NA	NA	NA	NA	NA	NA	NA	NA	NA	NA
YBR137W	-	18	6	33.3333	0.682472	498	0.131088	538	702	307	458	692	426	NA	NA	NA	NA	NA	NA	NA	NA	NA	NA	NA	NA
YGL082W	-	18	6	33.3333	0.682472	498	0.114009	397	751	386	599	320	880	NA	NA	NA	NA	NA	NA	NA	NA	NA	NA	NA	NA
YOR025W	HST3	18	6	33.3333	0.682472	497.5	0.070331	395	593	371	1284	402	716	NA	NA	NA	NA	NA	NA	NA	NA	NA	NA	NA	NA
YJL059W	YHC3	18	6	33.3333	0.682472	496.5	0.103756	498	511	495	419	464	603	NA	NA	NA	NA	NA	NA	NA	NA	NA	NA	NA	NA
YIL065C	FIS1	18	6	33.3333	0.682472	495.5	0.0918591	522	691	469	391	763	381	NA	NA	NA	NA	NA	NA	NA	NA	NA	NA	NA	NA
YPR062W	FCY1	18	6	33.3333	0.682472	495	0.885285	559	219	431	716	222	866	NA	NA	NA	NA	NA	NA	NA	NA	NA	NA	NA	NA
YOR068C	VAM10	18	6	33.3333	0.682472	494.5	0.137241	515	1150	723	474	343	298	NA	NA	NA	NA	NA	NA	NA	NA	NA	NA	NA	NA
YKR020W	VPS51	18	6	33.3333	0.682472	492.5	0.624877	315	588	568	167	521	464	NA	NA	NA	NA	NA	NA	NA	NA	NA	NA	NA	NA
YNR070W	PDR18	18	6	33.3333	0.682472	492.5	0.124828	291	479	1483	631	387	506	NA	NA	NA	NA	NA	NA	NA	NA	NA	NA	NA	NA
YHR139C-A	-	18	6	33.3333	0.682472	490	0.147864	367	338	380	676	600	687	NA	NA	NA	NA	NA	NA	NA	NA	NA	NA	NA	NA
YNR073C	-	18	6	33.3333	0.682472	490	0.115929	448	532	420	564	890	331	NA	NA	NA	NA	NA	NA	NA	NA	NA	NA	NA	NA
YDR139C	RUB1	18	6	33.3333	0.682472	488	0.0845816	690	378	715	471	444	505	NA	NA	NA	NA	NA	NA	NA	NA	NA	NA	NA	NA
YNR042W	-	18	6	33.3333	0.682472	487	0.0502824	489	1192	437	485	429	722	NA	NA	NA	NA	NA	NA	NA	NA	NA	NA	NA	NA
YPR049C	ATG11	18	6	33.3333	0.682472	486	0.574888	688	318	0	455	517	585	NA	NA	NA	NA	NA	NA	NA	NA	NA	NA	NA	NA
YBL081W	-	18	6	33.3333	0.682472	484	0.236585	463	736	1733	505	229	407	NA	NA	NA	NA	NA	NA	NA	NA	NA	NA	NA	NA
YDL039C	PRM7	18	6	33.3333	0.682472	481.5	0.134023	486	547	424	477	513	403	NA	NA	NA	NA	NA	NA	NA	NA	NA	NA	NA	NA
YER035W	EDC2	18	6	33.3333	0.682472	477	0.123861	498	410	572	456	603	391	NA	NA	NA	NA	NA	NA	NA	NA	NA	NA	NA	NA
YGR201C	-	18	6	33.3333	0.682472	476.5	0.0729555	505	523	386	429	448	1811	NA	NA	NA	NA	NA	NA	NA	NA	NA	NA	NA	NA
YDL052C	SLC1	18	6	33.3333	0.682472	474.5	0.0725359	1380	402	470	490	454	479	NA	NA	NA	NA	NA	NA	NA	NA	NA	NA	NA	NA
YBR082C	UBC4	18	6	33.3333	0.682472	474	0.193378	445	620	789	300	503	348	NA	NA	NA	NA	NA	NA	NA	NA	NA	NA	NA	NA
YMR103C	-	18	6	33.3333	0.682472	473.5	0.158586	500	504	447	348	767	369	NA	NA	NA	NA	NA	NA	NA	NA	NA	NA	NA	NA
YKR070W	-	18	6	33.3333	0.682472	472.5	0.0514261	420	370	525	400	1346	1233	NA	NA	NA	NA	NA	NA	NA	NA	NA	NA	NA	NA
YOR338W	-	18	6	33.3333	0.682472	472	0.0657637	425	829	418	1544	344	519	NA	NA	NA	NA	NA	NA	NA	NA	NA	NA	NA	NA
YDR291W	HRQ1	18	6	33.3333	0.682472	472	0.4851	288	421	811	237	523	811	NA	NA	NA	NA	NA	NA	NA	NA	NA	NA	NA	NA
YDR506C	-	18	6	33.3333	0.682472	470	0.16264	475	352	381	548	599	465	NA	NA	NA	NA	NA	NA	NA	NA	NA	NA	NA	NA
YDR430C	CYM1	18	6	33.3333	0.682472	469.5	0.271033	541	1202	310	398	268	683	NA	NA	NA	NA	NA	NA	NA	NA	NA	NA	NA	NA
YGR025W	-	18	6	33.3333	0.682472	469.5	0.76991	531	443	496	504	283	233	NA	NA	NA	NA	NA	NA	NA	NA	NA	NA	NA	NA
YOL048C	RRT8	18	6	33.3333	0.682472	469	0.148973	456	482	899	337	1840	276	NA	NA	NA	NA	NA	NA	NA	NA	NA	NA	NA	NA
YGL060W	YBP2	18	6	33.3333	0.682472	468.5	0.0815431	462	443	475	1258	905	306	NA	NA	NA	NA	NA	NA	NA	NA	NA	NA	NA	NA
YGR111W	-	18	6	33.3333	0.682472	468	0.0763118	440	418	901	496	334	1162	NA	NA	NA	NA	NA	NA	NA	NA	NA	NA	NA	NA
YDR535C	-	18	6	33.3333	0.682472	468	0.102551	1001	464	663	427	325	472	NA	NA	NA	NA	NA	NA	NA	NA	NA	NA	NA	NA
YNR040W	-	18	6	33.3333	0.682472	467.5	0.642366	561	544	256	254	876	391	NA	NA	NA	NA	NA	NA	NA	NA	NA	NA	NA	NA
YOR070C	GYP1	18	6	33.3333	0.682472	467.5	0.449644	1690	794	585	257	350	260	NA	NA	NA	NA	NA	NA	NA	NA	NA	NA	NA	NA
YDR011W	SNQ2	18	6	33.3333	0.682472	467	0.0700593	487	420	522	1611	447	431	NA	NA	NA	NA	NA	NA	NA	NA	NA	NA	NA	NA
YCR032W	BPH1	18	6	33.3333	0.682472	465	0.123433	350	837	493	459	471	444	NA	NA	NA	NA	NA	NA	NA	NA	NA	NA	NA	NA
YNL089C	-	18	6	33.3333	0.682472	465	0.0726057	479	334	451	880	411	1358	NA	NA	NA	NA	NA	NA	NA	NA	NA	NA	NA	NA
YBR246W	RRT2	18	6	33.3333	0.682472	465	0.10441	647	476	454	541	433	438	NA	NA	NA	NA	NA	NA	NA	NA	NA	NA	NA	NA
YML058C-A	-	18	6	33.3333	0.682472	464.5	0.174016	1557	320	593	981	290	336	NA	NA	NA	NA	NA	NA	NA	NA	NA	NA	NA	NA
YML103C	NUP188	18	6	33.3333	0.682472	464.5	0.983906	437	512	216	187	492	1477	NA	NA	NA	NA	NA	NA	NA	NA	NA	NA	NA	NA
YNL108C	-	18	6	33.3333	0.682472	464	0.130195	473	329	306	1003	455	1055	NA	NA	NA	NA	NA	NA	NA	NA	NA	NA	NA	NA
YMR255W	GFD1	18	6	33.3333	0.682472	464	0.190689	1075	290	456	494	472	397	NA	NA	NA	NA	NA	NA	NA	NA	NA	NA	NA	NA
YHR134W	WSS1	18	6	33.3333	0.682472	463.5	0.128093	1360	1082	348	352	297	575	NA	NA	NA	NA	NA	NA	NA	NA	NA	NA	NA	NA
YCL008C	STP22	18	6	33.3333	0.682472	463	0.898458	129	454	175	472	813	1163	NA	NA	NA	NA	NA	NA	NA	NA	NA	NA	NA	NA
YDR293C	SSD1	18	6	33.3333	0.682472	461	0.31065	956	743	463	262	305	459	NA	NA	NA	NA	NA	NA	NA	NA	NA	NA	NA	NA
YIL164C	NIT1	18	6	33.3333	0.682472	460	0.677617	577	243	2089	975	215	343	NA	NA	NA	NA	NA	NA	NA	NA	NA	NA	NA	NA
YIL107C	PFK26	18	6	33.3333	0.682472	459.5	0.100718	1120	380	336	869	535	384	NA	NA	NA	NA	NA	NA	NA	NA	NA	NA	NA	NA
YER155C	BEM2	18	6	33.3333	0.682472	459.5	0.116234	422	642	472	447	427	535	NA	NA	NA	NA	NA	NA	NA	NA	NA	NA	NA	NA
YLR304C	ACO1	18	6	33.3333	0.682472	459.5	0.422015	371	383	664	1107	161	536	NA	NA	NA	NA	NA	NA	NA	NA	NA	NA	NA	NA
YKL190W	CNB1	18	6	33.3333	0.682472	458	0.0559392	435	1282	1382	388	364	481	NA	NA	NA	NA	NA	NA	NA	NA	NA	NA	NA	NA
YBR067C	TIP1	18	6	33.3333	0.682472	457.5	0.113708	827	350	726	387	420	495	NA	NA	NA	NA	NA	NA	NA	NA	NA	NA	NA	NA
YIR030C	DCG1	18	6	33.3333	0.682472	457.5	0.169614	399	340	516	560	366	747	NA	NA	NA	NA	NA	NA	NA	NA	NA	NA	NA	NA
YML123C	PHO84	18	6	33.3333	0.682472	457.5	0.124398	469	853	446	1130	401	293	NA	NA	NA	NA	NA	NA	NA	NA	NA	NA	NA	NA
YDR202C	RAV2	18	6	33.3333	0.682472	455	0.31086	576	929	972	334	288	283	NA	NA	NA	NA	NA	NA	NA	NA	NA	NA	NA	NA
YDR281C	PHM6	18	6	33.3333	0.682472	455	0.0828565	388	508	432	1657	466	444	NA	NA	NA	NA	NA	NA	NA	NA	NA	NA	NA	NA
YNL159C	ASI2	18	6	33.3333	0.682472	454.5	0.0988223	419	679	307	1984	462	447	NA	NA	NA	NA	NA	NA	NA	NA	NA	NA	NA	NA
YJR033C	RAV1	18	6	33.3333	0.682472	454	0.0944226	1737	370	458	450	438	459	NA	NA	NA	NA	NA	NA	NA	NA	NA	NA	NA	NA
YGL109W	-	18	6	33.3333	0.682472	454	0.160538	497	411	623	360	297	1390	NA	NA	NA	NA	NA	NA	NA	NA	NA	NA	NA	NA
YBR061C	TRM7	18	6	33.3333	0.682472	454	0.44362	978	466	239	302	442	667	NA	NA	NA	NA	NA	NA	NA	NA	NA	NA	NA	NA
YNL241C	ZWF1	18	6	33.3333	0.682472	453.5	0.288192	518	325	533	389	522	334	NA	NA	NA	NA	NA	NA	NA	NA	NA	NA	NA	NA
YHL047C	ARN2	18	6	33.3333	0.682472	453	0.0554344	1197	428	904	455	404	451	NA	NA	NA	NA	NA	NA	NA	NA	NA	NA	NA	NA
YPR174C	-	18	6	33.3333	0.682472	453	0.267991	550	303	1015	728	288	356	NA	NA	NA	NA	NA	NA	NA	NA	NA	NA	NA	NA
YLR108C	-	18	6	33.3333	0.682472	452.5	0.182499	436	562	469	755	317	375	NA	NA	NA	NA	NA	NA	NA	NA	NA	NA	NA	NA
YER117W	RPL23B	18	6	33.3333	0.682472	452	0.903319	204	599	261	874	672	305	NA	NA	NA	NA	NA	NA	NA	NA	NA	NA	NA	NA
YOR033C	EXO1	18	6	33.3333	0.682472	452	0.438938	280	860	554	604	275	350	NA	NA	NA	NA	NA	NA	NA	NA	NA	NA	NA	NA
YHR001W-A	QCR10	18	6	33.3333	0.682472	452	0.0771887	469	415	435	1027	402	697	NA	NA	NA	NA	NA	NA	NA	NA	NA	NA	NA	NA
YJL064W	-	18	6	33.3333	0.682472	448	0.0787429	362	456	345	1325	440	1086	NA	NA	NA	NA	NA	NA	NA	NA	NA	NA	NA	NA
YLL055W	YCT1	18	6	33.3333	0.682472	445	0.212181	509	472	449	441	362	402	NA	NA	NA	NA	NA	NA	NA	NA	NA	NA	NA	NA
YNL162W-A	-	18	6	33.3333	0.682472	444.5	0.676654	583	694	266	254	812	306	NA	NA	NA	NA	NA	NA	NA	NA	NA	NA	NA	NA
YPL095C	EEB1	18	6	33.3333	0.682472	443.5	0.225486	266	369	743	1044	438	449	NA	NA	NA	NA	NA	NA	NA	NA	NA	NA	NA	NA
YKR014C	YPT52	18	6	33.3333	0.682472	442	0.276996	1546	532	1036	349	352	238	NA	NA	NA	NA	NA	NA	NA	NA	NA	NA	NA	NA
YKR029C	2015-09-03	18	6	33.3333	0.682472	441.5	0.269319	360	295	871	576	330	523	NA	NA	NA	NA	NA	NA	NA	NA	NA	NA	NA	NA
YGR131W	FHN1	18	6	33.3333	0.682472	441	0.142178	445	437	380	407	590	634	NA	NA	NA	NA	NA	NA	NA	NA	NA	NA	NA	NA
YNL169C	PSD1	18	6	33.3333	0.682472	441	0.681472	294	245	715	588	1010	271	NA	NA	NA	NA	NA	NA	NA	NA	NA	NA	NA	NA
YPL193W	RSA1	18	6	33.3333	0.682472	440.5	0.218843	471	505	506	344	410	406	NA	NA	NA	NA	NA	NA	NA	NA	NA	NA	NA	NA
YFR055W	IRC7	18	6	33.3333	0.682472	439.5	0.331388	450	429	317	302	684	470	NA	NA	NA	NA	NA	NA	NA	NA	NA	NA	NA	NA
YDR077W	SED1	18	6	33.3333	0.682472	437	0.116744	391	345	395	479	976	697	NA	NA	NA	NA	NA	NA	NA	NA	NA	NA	NA	NA
YCR067C	SED4	18	6	33.3333	0.682472	436	0.449907	516	257	665	309	356	754	NA	NA	NA	NA	NA	NA	NA	NA	NA	NA	NA	NA
YOR083W	WHI5	18	6	33.3333	0.682472	436	0.357565	274	288	754	367	1002	505	NA	NA	NA	NA	NA	NA	NA	NA	NA	NA	NA	NA
YJL110C	GZF3	18	6	33.3333	0.682472	436	0.224648	614	353	464	319	605	408	NA	NA	NA	NA	NA	NA	NA	NA	NA	NA	NA	NA
YJR058C	APS2	18	6	33.3333	0.682472	435.5	0.28187	312	403	531	910	302	468	NA	NA	NA	NA	NA	NA	NA	NA	NA	NA	NA	NA
YJL147C	-	18	6	33.3333	0.682472	435.5	0.374303	421	1642	269	250	450	1200	NA	NA	NA	NA	NA	NA	NA	NA	NA	NA	NA	NA
YFR054C	-	18	6	33.3333	0.682472	434.5	0.370074	430	304	544	439	301	584	NA	NA	NA	NA	NA	NA	NA	NA	NA	NA	NA	NA
YPL088W	-	18	6	33.3333	0.682472	434	0.258263	311	355	699	282	1431	513	NA	NA	NA	NA	NA	NA	NA	NA	NA	NA	NA	NA
YER185W	PUG1	18	6	33.3333	0.682472	432	0.332918	291	1423	563	1454	263	301	NA	NA	NA	NA	NA	NA	NA	NA	NA	NA	NA	NA
YGR213C	RTA1	18	6	33.3333	0.682472	432	0.517466	532	249	618	453	411	329	NA	NA	NA	NA	NA	NA	NA	NA	NA	NA	NA	NA
YDR336W	-	18	6	33.3333	0.682472	432	0.527734	404	248	460	647	285	876	NA	NA	NA	NA	NA	NA	NA	NA	NA	NA	NA	NA
YPR193C	HPA2	18	6	33.3333	0.682472	431.5	0.374775	386	568	477	262	1308	301	NA	NA	NA	NA	NA	NA	NA	NA	NA	NA	NA	NA
YGR022C	-	18	6	33.3333	0.682472	430.5	0.222313	491	512	949	332	330	370	NA	NA	NA	NA	NA	NA	NA	NA	NA	NA	NA	NA
YBR090C-A	-	18	6	33.3333	0.682472	430.5	0.165965	324	1075	541	372	421	440	NA	NA	NA	NA	NA	NA	NA	NA	NA	NA	NA	NA
YDL234C	GYP7	18	6	33.3333	0.682472	430	0.147496	568	323	385	376	1265	475	NA	NA	NA	NA	NA	NA	NA	NA	NA	NA	NA	NA
YNL068C	FKH2	18	6	33.3333	0.682472	430	0.138989	646	397	404	416	594	444	NA	NA	NA	NA	NA	NA	NA	NA	NA	NA	NA	NA
YNL091W	NST1	18	6	33.3333	0.682472	430	0.513784	481	713	379	713	266	273	NA	NA	NA	NA	NA	NA	NA	NA	NA	NA	NA	NA
YNL022C	-	18	6	33.3333	0.682472	429.5	0.2117	382	406	595	533	453	341	NA	NA	NA	NA	NA	NA	NA	NA	NA	NA	NA	NA
YPR030W	CSR2	18	6	33.3333	0.682472	429	0.31065	522	411	440	461	301	418	NA	NA	NA	NA	NA	NA	NA	NA	NA	NA	NA	NA
YLL029W	FRA1	18	6	33.3333	0.682472	428	0.162772	394	415	441	366	719	542	NA	NA	NA	NA	NA	NA	NA	NA	NA	NA	NA	NA
YMR044W	IOC4	18	6	33.3333	0.682472	427.5	0.199607	473	346	850	828	295	382	NA	NA	NA	NA	NA	NA	NA	NA	NA	NA	NA	NA
YGR123C	PPT1	18	6	33.3333	0.682472	427.5	0.412948	711	425	430	404	466	254	NA	NA	NA	NA	NA	NA	NA	NA	NA	NA	NA	NA
YDR229W	IVY1	18	6	33.3333	0.682472	427.5	0.280304	812	341	437	418	455	309	NA	NA	NA	NA	NA	NA	NA	NA	NA	NA	NA	NA
YPL050C	MNN9	18	6	33.3333	0.682472	426	0.217695	435	494	428	403	424	424	NA	NA	NA	NA	NA	NA	NA	NA	NA	NA	NA	NA
YLL009C	COX17	18	6	33.3333	0.682472	426	0.165965	552	460	994	376	392	333	NA	NA	NA	NA	NA	NA	NA	NA	NA	NA	NA	NA
YJL196C	ELO1	18	6	33.3333	0.682472	425.5	0.179211	485	388	373	713	429	422	NA	NA	NA	NA	NA	NA	NA	NA	NA	NA	NA	NA
YHR034C	PIH1	18	6	33.3333	0.682472	424.5	0.262722	450	411	343	438	652	343	NA	NA	NA	NA	NA	NA	NA	NA	NA	NA	NA	NA
YER066C-A	-	18	6	33.3333	0.682472	424.5	0.361243	403	303	446	809	296	500	NA	NA	NA	NA	NA	NA	NA	NA	NA	NA	NA	NA
YKL222C	-	18	6	33.3333	0.682472	424	0.337095	409	475	715	286	439	352	NA	NA	NA	NA	NA	NA	NA	NA	NA	NA	NA	NA
YKR106W	GEX2	18	6	33.3333	0.682472	423	0.218351	326	707	330	366	698	480	NA	NA	NA	NA	NA	NA	NA	NA	NA	NA	NA	NA
YLR460C	-	18	6	33.3333	0.682472	422.5	0.264408	457	569	354	610	388	312	NA	NA	NA	NA	NA	NA	NA	NA	NA	NA	NA	NA
YER039C	HVG1	18	6	33.3333	0.682472	422.5	0.804996	553	263	318	527	238	977	NA	NA	NA	NA	NA	NA	NA	NA	NA	NA	NA	NA
YFL021W	GAT1	18	6	33.3333	0.682472	422.5	0.343535	263	363	769	330	803	482	NA	NA	NA	NA	NA	NA	NA	NA	NA	NA	NA	NA
YMR169C	ALD3	18	6	33.3333	0.682472	422	0.188469	296	1146	310	1350	347	497	NA	NA	NA	NA	NA	NA	NA	NA	NA	NA	NA	NA
YNL013C	-	18	6	33.3333	0.682472	421	0.169614	324	650	370	423	857	419	NA	NA	NA	NA	NA	NA	NA	NA	NA	NA	NA	NA
YOL106W	-	18	6	33.3333	0.682472	420.5	0.240252	591	415	309	342	426	800	NA	NA	NA	NA	NA	NA	NA	NA	NA	NA	NA	NA
YLR219W	MSC3	18	6	33.3333	0.682472	420	0.189947	398	344	315	943	646	442	NA	NA	NA	NA	NA	NA	NA	NA	NA	NA	NA	NA
YJL140W	RPB4	18	6	33.3333	0.682472	419.5	0.188764	385	454	1014	986	317	304	NA	NA	NA	NA	NA	NA	NA	NA	NA	NA	NA	NA
YFL011W	HXT10	18	6	33.3333	0.682472	417	0.0873858	327	1998	409	411	883	423	NA	NA	NA	NA	NA	NA	NA	NA	NA	NA	NA	NA
YIL108W	-	18	6	33.3333	0.682472	416.5	0.362629	243	434	1700	1767	276	399	NA	NA	NA	NA	NA	NA	NA	NA	NA	NA	NA	NA
YAR029W	-	18	6	33.3333	0.682472	416.5	0.223145	310	618	339	407	883	426	NA	NA	NA	NA	NA	NA	NA	NA	NA	NA	NA	NA
YIL086C	-	18	6	33.3333	0.682472	416.5	0.304414	315	360	543	343	577	473	NA	NA	NA	NA	NA	NA	NA	NA	NA	NA	NA	NA
YGR148C	RPL24B	18	6	33.3333	0.682472	414.5	0.494748	625	523	297	341	488	287	NA	NA	NA	NA	NA	NA	NA	NA	NA	NA	NA	NA
YLR433C	CNA1	18	6	33.3333	0.682472	413	0.401532	424	0	326	1058	1648	402	NA	NA	NA	NA	NA	NA	NA	NA	NA	NA	NA	NA
YGR240C	PFK1	18	6	33.3333	0.682472	412	0.183508	414	366	410	473	1293	330	NA	NA	NA	NA	NA	NA	NA	NA	NA	NA	NA	NA
YMR312W	ELP6	18	6	33.3333	0.682472	410.5	0.633908	201	173	275	633	546	812	NA	NA	NA	NA	NA	NA	NA	NA	NA	NA	NA	NA
YGR224W	AZR1	18	6	33.3333	0.682472	410	0.0960757	375	1158	1280	383	338	437	NA	NA	NA	NA	NA	NA	NA	NA	NA	NA	NA	NA
YCL027W	FUS1	18	6	33.3333	0.682472	409.5	0.204883	461	567	310	1202	358	356	NA	NA	NA	NA	NA	NA	NA	NA	NA	NA	NA	NA
YJL158C	CIS3	18	6	33.3333	0.682472	409	0.332918	1134	289	551	477	312	341	NA	NA	NA	NA	NA	NA	NA	NA	NA	NA	NA	NA
YER087C-B	SBH1	18	6	33.3333	0.682472	408.5	0.192479	413	790	740	404	383	307	NA	NA	NA	NA	NA	NA	NA	NA	NA	NA	NA	NA
YKR101W	SIR1	18	6	33.3333	0.682472	407	0.159755	1400	622	413	401	321	357	NA	NA	NA	NA	NA	NA	NA	NA	NA	NA	NA	NA
YLR346C	-	18	6	33.3333	0.682472	406	0.199146	439	804	373	512	365	368	NA	NA	NA	NA	NA	NA	NA	NA	NA	NA	NA	NA
YJL172W	CPS1	18	6	33.3333	0.682472	405.5	0.54624	1159	853	287	524	283	262	NA	NA	NA	NA	NA	NA	NA	NA	NA	NA	NA	NA
YDR344C	-	18	6	33.3333	0.682472	405	0.2321	468	334	1178	370	440	331	NA	NA	NA	NA	NA	NA	NA	NA	NA	NA	NA	NA
YCR010C	ADY2	18	6	33.3333	0.682472	405	0.26989	424	386	303	819	886	300	NA	NA	NA	NA	NA	NA	NA	NA	NA	NA	NA	NA
YJR126C	VPS70	18	6	33.3333	0.682472	404.5	0.233645	368	392	569	410	472	399	NA	NA	NA	NA	NA	NA	NA	NA	NA	NA	NA	NA
YER024W	YAT2	18	6	33.3333	0.682472	404.5	0.199146	382	761	527	427	369	366	NA	NA	NA	NA	NA	NA	NA	NA	NA	NA	NA	NA
YFL041W	FET5	18	6	33.3333	0.682472	403.5	0.207875	338	402	630	331	405	847	NA	NA	NA	NA	NA	NA	NA	NA	NA	NA	NA	NA
YER109C	FLO8	18	6	33.3333	0.682472	403	0.825764	218	437	304	369	682	458	NA	NA	NA	NA	NA	NA	NA	NA	NA	NA	NA	NA
YBR056W	-	18	6	33.3333	0.682472	402.5	0.622705	268	480	325	231	922	1371	NA	NA	NA	NA	NA	NA	NA	NA	NA	NA	NA	NA
YPR084W	-	18	6	33.3333	0.682472	402.5	0.313589	342	463	337	655	2571	257	NA	NA	NA	NA	NA	NA	NA	NA	NA	NA	NA	NA
YJR154W	-	18	6	33.3333	0.682472	402	0.363786	453	402	402	458	359	328	NA	NA	NA	NA	NA	NA	NA	NA	NA	NA	NA	NA
YBR127C	VMA2	18	6	33.3333	0.682472	401.5	0.570412	732	296	487	277	496	316	NA	NA	NA	NA	NA	NA	NA	NA	NA	NA	NA	NA
YDR266C	-	18	6	33.3333	0.682472	401.5	0.565359	298	853	432	554	371	252	NA	NA	NA	NA	NA	NA	NA	NA	NA	NA	NA	NA
YDR309C	GIC2	18	6	33.3333	0.682472	401	0.249685	638	335	514	374	409	393	NA	NA	NA	NA	NA	NA	NA	NA	NA	NA	NA	NA
YFL054C	-	18	6	33.3333	0.682472	401	0.305861	345	490	507	361	415	387	NA	NA	NA	NA	NA	NA	NA	NA	NA	NA	NA	NA
YBR019C	GAL10	18	6	33.3333	0.682472	400.5	0.385967	301	353	529	448	598	323	NA	NA	NA	NA	NA	NA	NA	NA	NA	NA	NA	NA
YDL079C	MRK1	18	6	33.3333	0.682472	400	0.119011	418	322	1423	382	364	1030	NA	NA	NA	NA	NA	NA	NA	NA	NA	NA	NA	NA
YBR241C	-	18	6	33.3333	0.682472	399	0.726384	230	284	413	1172	385	481	NA	NA	NA	NA	NA	NA	NA	NA	NA	NA	NA	NA
YDL083C	RPS16B	18	6	33.3333	0.682472	398.5	0.897417	264	204	437	607	880	360	NA	NA	NA	NA	NA	NA	NA	NA	NA	NA	NA	NA
YOR009W	TIR4	18	6	33.3333	0.682472	398.5	0.247706	384	337	377	771	413	457	NA	NA	NA	NA	NA	NA	NA	NA	NA	NA	NA	NA
YHR115C	DMA1	18	6	33.3333	0.682472	397.5	0.206611	775	1442	284	373	422	360	NA	NA	NA	NA	NA	NA	NA	NA	NA	NA	NA	NA
YLR031W	-	18	6	33.3333	0.682472	397.5	0.190243	1229	421	374	749	330	314	NA	NA	NA	NA	NA	NA	NA	NA	NA	NA	NA	NA
YDR250C	-	18	6	33.3333	0.682472	396.5	0.361012	350	425	368	710	302	436	NA	NA	NA	NA	NA	NA	NA	NA	NA	NA	NA	NA
YDR522C	SPS2	18	6	33.3333	0.682472	396	0.44833	343	261	449	547	1079	316	NA	NA	NA	NA	NA	NA	NA	NA	NA	NA	NA	NA
YBL070C	-	18	6	33.3333	0.682472	396	0.956985	381	411	241	295	422	435	NA	NA	NA	NA	NA	NA	NA	NA	NA	NA	NA	NA
YDL040C	NAT1	18	6	33.3333	0.682472	395	0.504499	1072	1016	421	369	256	267	NA	NA	NA	NA	NA	NA	NA	NA	NA	NA	NA	NA
YLR012C	-	18	6	33.3333	0.682472	395	0.0869807	393	3400	1609	397	356	320	NA	NA	NA	NA	NA	NA	NA	NA	NA	NA	NA	NA
YMR262W	-	18	6	33.3333	0.682472	395	0.18583	582	369	332	1057	415	375	NA	NA	NA	NA	NA	NA	NA	NA	NA	NA	NA	NA
YER028C	MIG3	18	6	33.3333	0.682472	394	0.874216	322	483	248	495	466	247	NA	NA	NA	NA	NA	NA	NA	NA	NA	NA	NA	NA
YDR255C	RMD5	18	6	33.3333	0.682472	394	0.361474	434	1309	252	354	345	662	NA	NA	NA	NA	NA	NA	NA	NA	NA	NA	NA	NA
YBR016W	-	18	6	33.3333	0.682472	393	0.238152	319	375	834	641	337	411	NA	NA	NA	NA	NA	NA	NA	NA	NA	NA	NA	NA
YOR371C	GPB1	18	6	33.3333	0.682472	393	0.559442	979	385	254	278	401	701	NA	NA	NA	NA	NA	NA	NA	NA	NA	NA	NA	NA
YJL197W	UBP12	18	6	33.3333	0.682472	393	0.296431	404	381	738	406	326	382	NA	NA	NA	NA	NA	NA	NA	NA	NA	NA	NA	NA
YPL027W	SMA1	18	6	33.3333	0.682472	392.5	0.183363	357	380	339	916	405	663	NA	NA	NA	NA	NA	NA	NA	NA	NA	NA	NA	NA
YKR064W	OAF3	18	6	33.3333	0.682472	392.5	0.458102	446	437	363	310	359	422	NA	NA	NA	NA	NA	NA	NA	NA	NA	NA	NA	NA
YPR073C	LTP1	18	6	33.3333	0.682472	392	0.320589	443	341	509	713	316	341	NA	NA	NA	NA	NA	NA	NA	NA	NA	NA	NA	NA
YNL049C	SFB2	18	6	33.3333	0.682472	391	0.45175	346	1094	310	750	250	436	NA	NA	NA	NA	NA	NA	NA	NA	NA	NA	NA	NA
YER140W	-	18	6	33.3333	0.682472	391	0.444403	520	471	1336	311	302	279	NA	NA	NA	NA	NA	NA	NA	NA	NA	NA	NA	NA
YER067C-A	-	18	6	33.3333	0.682472	391	0.249504	318	371	510	326	1309	411	NA	NA	NA	NA	NA	NA	NA	NA	NA	NA	NA	NA
YOR384W	FRE5	18	6	33.3333	0.682472	390.5	0.554143	414	433	367	244	988	348	NA	NA	NA	NA	NA	NA	NA	NA	NA	NA	NA	NA
YIR026C	YVH1	18	6	33.3333	0.682472	390	0.28581	476	625	384	334	369	396	NA	NA	NA	NA	NA	NA	NA	NA	NA	NA	NA	NA
YMR069W	NAT4	18	6	33.3333	0.682472	389.5	0.503939	723	369	256	410	324	592	NA	NA	NA	NA	NA	NA	NA	NA	NA	NA	NA	NA
YML067C	ERV41	18	6	33.3333	0.682472	387	0.71457	295	325	639	449	499	257	NA	NA	NA	NA	NA	NA	NA	NA	NA	NA	NA	NA
YPL064C	CWC27	18	6	33.3333	0.682472	387	0.300507	492	308	2226	299	377	397	NA	NA	NA	NA	NA	NA	NA	NA	NA	NA	NA	NA
YNL055C	POR1	18	6	33.3333	0.682472	386.5	0.827814	453	888	817	320	150	150	NA	NA	NA	NA	NA	NA	NA	NA	NA	NA	NA	NA
YGR204C-A	-	18	6	33.3333	0.682472	386.5	0.374539	329	369	1217	404	476	276	NA	NA	NA	NA	NA	NA	NA	NA	NA	NA	NA	NA
YFR014C	CMK1	18	6	33.3333	0.682472	386	0.206296	359	503	367	405	313	2309	NA	NA	NA	NA	NA	NA	NA	NA	NA	NA	NA	NA
YJL175W	-	18	6	33.3333	0.682472	385.5	0.225318	592	377	389	633	353	382	NA	NA	NA	NA	NA	NA	NA	NA	NA	NA	NA	NA
YNL035C	-	18	6	33.3333	0.682472	384.5	0.284624	484	368	1598	401	284	368	NA	NA	NA	NA	NA	NA	NA	NA	NA	NA	NA	NA
YNR034W	SOL1	18	6	33.3333	0.682472	383.5	0.648031	600	673	459	308	268	288	NA	NA	NA	NA	NA	NA	NA	NA	NA	NA	NA	NA
YML072C	TCB3	18	6	33.3333	0.682472	383	0.656566	420	311	296	356	417	410	NA	NA	NA	NA	NA	NA	NA	NA	NA	NA	NA	NA
YOR292C	-	18	6	33.3333	0.682472	383	0.766894	354	352	488	0	412	665	NA	NA	NA	NA	NA	NA	NA	NA	NA	NA	NA	NA
YDR348C	-	18	6	33.3333	0.682472	383	0.610052	1387	243	205	230	608	523	NA	NA	NA	NA	NA	NA	NA	NA	NA	NA	NA	NA
YGL053W	PRM8	18	6	33.3333	0.682472	382.5	0.595082	300	964	933	409	356	220	NA	NA	NA	NA	NA	NA	NA	NA	NA	NA	NA	NA
YDR419W	RAD30	18	6	33.3333	0.682472	382	0.401532	296	343	441	421	327	890	NA	NA	NA	NA	NA	NA	NA	NA	NA	NA	NA	NA
YHR093W	AHT1	18	6	33.3333	0.682472	381.5	0.187586	930	839	381	322	349	382	NA	NA	NA	NA	NA	NA	NA	NA	NA	NA	NA	NA
YJL187C	SWE1	18	6	33.3333	0.682472	381	0.313589	546	381	350	381	381	449	NA	NA	NA	NA	NA	NA	NA	NA	NA	NA	NA	NA
YPR170C	-	18	6	33.3333	0.682472	381	0.400302	467	341	327	393	369	499	NA	NA	NA	NA	NA	NA	NA	NA	NA	NA	NA	NA
YER144C	UBP5	18	6	33.3333	0.682472	381	0.182931	391	2103	371	346	352	488	NA	NA	NA	NA	NA	NA	NA	NA	NA	NA	NA	NA
YDR221W	GTB1	18	6	33.3333	0.682472	380.5	0.1362	366	395	357	351	1000	1084	NA	NA	NA	NA	NA	NA	NA	NA	NA	NA	NA	NA
YML074C	FPR3	18	6	33.3333	0.682472	380	0.507303	397	363	335	839	264	454	NA	NA	NA	NA	NA	NA	NA	NA	NA	NA	NA	NA
YPR077C	-	18	6	33.3333	0.682472	379.5	0.831233	518	542	326	359	222	400	NA	NA	NA	NA	NA	NA	NA	NA	NA	NA	NA	NA
YGR018C	-	18	6	33.3333	0.682472	379.5	0.965372	474	902	249	253	285	608	NA	NA	NA	NA	NA	NA	NA	NA	NA	NA	NA	NA
YNL064C	YDJ1	18	6	33.3333	0.682472	379	0.479632	376	365	382	391	264	1071	NA	NA	NA	NA	NA	NA	NA	NA	NA	NA	NA	NA
YLR253W	-	18	6	33.3333	0.682472	379	0.610052	388	436	284	365	397	370	NA	NA	NA	NA	NA	NA	NA	NA	NA	NA	NA	NA
YJR131W	MNS1	18	6	33.3333	0.682472	378.5	0.365409	363	331	394	654	293	640	NA	NA	NA	NA	NA	NA	NA	NA	NA	NA	NA	NA
YAL065C	-	18	6	33.3333	0.682472	378.5	0.235025	324	365	392	850	303	1068	NA	NA	NA	NA	NA	NA	NA	NA	NA	NA	NA	NA
YBR046C	ZTA1	18	6	33.3333	0.682472	378	0.507023	377	855	272	1126	379	262	NA	NA	NA	NA	NA	NA	NA	NA	NA	NA	NA	NA
YJR150C	DAN1	18	6	33.3333	0.682472	378	0.148233	368	757	353	361	1233	388	NA	NA	NA	NA	NA	NA	NA	NA	NA	NA	NA	NA
YOL121C	RPS19A	18	6	33.3333	0.682472	378	0.987055	452	1892	304	1239	169	145	NA	NA	NA	NA	NA	NA	NA	NA	NA	NA	NA	NA
YHL014C	YLF2	18	6	33.3333	0.682472	377	0.571902	739	364	390	297	440	284	NA	NA	NA	NA	NA	NA	NA	NA	NA	NA	NA	NA
YBR196C-B	-	18	6	33.3333	0.682472	376.5	0.496968	747	242	977	331	327	422	NA	NA	NA	NA	NA	NA	NA	NA	NA	NA	NA	NA
YHR110W	ERP5	18	6	33.3333	0.682472	376.5	0.340861	416	796	337	300	318	667	NA	NA	NA	NA	NA	NA	NA	NA	NA	NA	NA	NA
[truncated: 3,339 more rows]

## Sheet: all_his3_msh3
	all data	all %	his3	his3 %	msh3	msh3 %			all %	his3 %	msh3 %
0–5	69	1.41133	3	0.882353	0	0		0–10	5.50215	6.47059	1.36986
5–10	200	4.09082	19	5.58824	1	1.36986		10–20	20.1064	25.8824	4.10959
10–15	421	8.61117	38	11.1765	3	4.10959		20–30	27.8789	34.4118	5.47945
15–20	562	11.4952	50	14.7059	0	0		30–40	22.3359	20	10.9589
20–25	706	14.4406	66	19.4118	1	1.36986		40–50	7.793	5.88235	8.21918
25–30	657	13.4383	51	15	3	4.10959		50–60	8.65208	4.70588	23.2877
30–35	657	13.4383	44	12.9412	5	6.84932		60–70	4.54081	2.05882	19.1781
35–40	435	8.89753	24	7.05882	3	4.10959		70–80	1.55451	0.588235	17.8082
40–45	381	7.793	20	5.88235	6	8.21918		80–90	0.490898	0	6.84932
45–50	0	0	0	0	0	0		90–100	1.14543	0	2.73973
50–55	247	5.05216	11	3.23529	7	9.58904
55–60	176	3.59992	5	1.47059	10	13.6986
60–65	130	2.65903	6	1.76471	6	8.21918
65–70	92	1.88178	1	0.294118	8	10.9589
70–75	41	0.838617	2	0.588235	3	4.10959
75–80	35	0.715893	0	0	10	13.6986
80–85	20	0.409082	0	0	2	2.73973
85–90	4	0.0818163	0	0	3	4.10959
90–95	8	0.163633	0	0	2	2.73973
95–100	48	0.981796	0	0	0	0
	4889		340		73

## Sheet: median values
All	median All		HIS3	median his3		MSH3	median msh3
100	27.7778		72.2222	22.2222		94.4444	55.5556
100	n		72.2222	n		94.4444	n
100	4889		66.6667	340		88.8889	72
100			61.1111			88.8889
100			61.1111			88.8889
100			61.1111			83.3333
100			61.1111			83.3333
100			61.1111			77.7778
100			61.1111			77.7778
100			55.5556			77.7778
100			55.5556			77.7778
100			55.5556			77.7778
100			55.5556			77.7778
100			55.5556			77.7778
100			50			77.7778
100			50			77.7778
100			50			77.7778
100			50			72.2222
100			50			72.2222
100			50			72.2222
100			50			66.6667
100			50			66.6667
100			50			66.6667
100			50			66.6667
100			50			66.6667
100			44.4444			66.6667
100			44.4444			66.6667
100			44.4444			66.6667
100			44.4444			61.1111
100			44.4444			61.1111
100			44.4444			61.1111
100			44.4444			61.1111
100			44.4444			61.1111
100			44.4444			61.1111
100			44.4444			55.5556
100			44.4444			55.5556
100			44.4444			55.5556
100			44.4444			55.5556
100			44.4444			55.5556
100			44.4444			55.5556
100			44.4444			55.5556
100			44.4444			55.5556
100			44.4444			55.5556
100			44.4444			55.5556
100			44.4444			50
100			38.8889			50
100			38.8889			50
100			38.8889			50
94.4444			38.8889			50
94.4444			38.8889			50
94.4444			38.8889			50
94.4444			38.8889			44.4444
94.4444			38.8889			44.4444
94.4444			38.8889			44.4444
94.4444			38.8889			44.4444
93.3333			38.8889			44.4444
88.8889			38.8889			44.4444
88.8889			38.8889			38.8889
88.8889			38.8889			38.8889
88.8889			38.8889			38.8889
83.3333			38.8889			33.3333
83.3333			38.8889			33.3333
83.3333			38.8889			33.3333
83.3333			38.8889			33.3333
83.3333			38.8889			33.3333
83.3333			38.8889			27.7778
83.3333			38.8889			27.7778
83.3333			38.8889			27.7778
83.3333			38.8889			22.2222
83.3333			33.3333			11.1111
83.3333			33.3333			11.1111
83.3333			33.3333			11.1111
83.3333			33.3333			5.55556
83.3333			33.3333
83.3333			33.3333
83.3333			33.3333
83.3333			33.3333
83.3333			33.3333
82.3529			33.3333
82.3529			33.3333
77.7778			33.3333
77.7778			33.3333
77.7778			33.3333
77.7778			33.3333
77.7778			33.3333
77.7778			33.3333
77.7778			33.3333
77.7778			33.3333
77.7778			33.3333
77.7778			33.3333
77.7778			33.3333
77.7778			33.3333
77.7778			33.3333
77.7778			33.3333
77.7778			33.3333
77.7778			33.3333
77.7778			33.3333
77.7778			33.3333
77.7778			33.3333
77.7778			33.3333
77.7778			33.3333
77.7778			33.3333
77.7778			33.3333
77.7778			33.3333
77.7778			33.3333
77.7778			33.3333
77.7778			33.3333
77.7778			33.3333
77.7778			33.3333
77.7778			33.3333
77.7778			33.3333
77.7778			33.3333
77.7778			33.3333
77.7778			29.4118
76.4706			27.7778
72.2222			27.7778
72.2222			27.7778
72.2222			27.7778
72.2222			27.7778
72.2222			27.7778
72.2222			27.7778
72.2222			27.7778
72.2222			27.7778
72.2222			27.7778
72.2222			27.7778
72.2222			27.7778
72.2222			27.7778
72.2222			27.7778
72.2222			27.7778
72.2222			27.7778
72.2222			27.7778
72.2222			27.7778
72.2222			27.7778
72.2222			27.7778
72.2222			27.7778
72.2222			27.7778
72.2222			27.7778
72.2222			27.7778
72.2222			27.7778
72.2222			27.7778
72.2222			27.7778
72.2222			27.7778
72.2222			27.7778
72.2222			27.7778
72.2222			27.7778
72.2222			27.7778
72.2222			27.7778
72.2222			27.7778
72.2222			27.7778
72.2222			27.7778
72.2222			27.7778
72.2222			27.7778
72.2222			27.7778
72.2222			27.7778
72.2222			27.7778
72.2222			27.7778
66.6667			27.7778
66.6667			27.7778
66.6667			27.7778
66.6667			27.7778
66.6667			27.7778
66.6667			27.7778
66.6667			27.7778
66.6667			27.7778
66.6667			22.2222
66.6667			22.2222
66.6667			22.2222
66.6667			22.2222
66.6667			22.2222
66.6667			22.2222
66.6667			22.2222
66.6667			22.2222
66.6667			22.2222
66.6667			22.2222
66.6667			22.2222
66.6667			22.2222
66.6667			22.2222
66.6667			22.2222
66.6667			22.2222
66.6667			22.2222
66.6667			22.2222
66.6667			22.2222
66.6667			22.2222
66.6667			22.2222
66.6667			22.2222
66.6667			22.2222
66.6667			22.2222
66.6667			22.2222
66.6667			22.2222
66.6667			22.2222
66.6667			22.2222
66.6667			22.2222
66.6667			22.2222
66.6667			22.2222
66.6667			22.2222
66.6667			22.2222
66.6667			22.2222
66.6667			22.2222
66.6667			22.2222
66.6667			22.2222
66.6667			22.2222
66.6667			22.2222
66.6667			22.2222
66.6667			22.2222
66.6667			22.2222
66.6667			22.2222
66.6667			22.2222
66.6667			22.2222
66.6667			22.2222
66.6667			22.2222
66.6667			22.2222
66.6667			22.2222
66.6667			22.2222
66.6667			22.2222
66.6667			22.2222
66.6667			22.2222
66.6667			22.2222
66.6667			22.2222
66.6667			22.2222
66.6667			22.2222
66.6667			22.2222
66.6667			22.2222
66.6667			22.2222
66.6667			22.2222
66.6667			22.2222
66.6667			22.2222
66.6667			22.2222
66.6667			22.2222
66.6667			22.2222
66.6667			22.2222
66.6667			16.6667
66.6667			16.6667
66.6667			16.6667
66.6667			16.6667
66.6667			16.6667
66.6667			16.6667
66.6667			16.6667
66.6667			16.6667
66.6667			16.6667
66.6667			16.6667
66.6667			16.6667
66.6667			16.6667
66.6667			16.6667
66.6667			16.6667
66.6667			16.6667
66.6667			16.6667
66.6667			16.6667
66.6667			16.6667
61.1111			16.6667
61.1111			16.6667
61.1111			16.6667
61.1111			16.6667
61.1111			16.6667
61.1111			16.6667
61.1111			16.6667
61.1111			16.6667
61.1111			16.6667
61.1111			16.6667
61.1111			16.6667
61.1111			16.6667
61.1111			16.6667
61.1111			16.6667
61.1111			16.6667
61.1111			16.6667
61.1111			16.6667
61.1111			16.6667
61.1111			16.6667
61.1111			16.6667
61.1111			16.6667
61.1111			16.6667
61.1111			16.6667
61.1111			16.6667
61.1111			16.6667
61.1111			16.6667
61.1111			16.6667
61.1111			16.6667
61.1111			16.6667
61.1111			16.6667
61.1111			16.6667
61.1111			16.6667
61.1111			11.1111
61.1111			11.1111
61.1111			11.1111
61.1111			11.1111
61.1111			11.1111
61.1111			11.1111
61.1111			11.1111
61.1111			11.1111
61.1111			11.1111
61.1111			11.1111
61.1111			11.1111
61.1111			11.1111
61.1111			11.1111
61.1111			11.1111
61.1111			11.1111
61.1111			11.1111
61.1111			11.1111
61.1111			11.1111
61.1111			11.1111
61.1111			11.1111
61.1111			11.1111
61.1111			11.1111
61.1111			11.1111
61.1111			11.1111
61.1111			11.1111
61.1111			11.1111
61.1111			11.1111
61.1111			11.1111
61.1111			11.1111
61.1111			11.1111
61.1111			11.1111
61.1111			11.1111
61.1111			11.1111
61.1111			11.1111
61.1111			11.1111
61.1111			11.1111
61.1111			11.1111
61.1111			11.1111
61.1111			5.55556
61.1111			5.55556
61.1111			5.55556
61.1111			5.55556
61.1111			5.55556
61.1111			5.55556
61.1111			5.55556
61.1111			5.55556
61.1111			5.55556
61.1111			5.55556
61.1111			5.55556
61.1111			5.55556
61.1111			5.55556
61.1111			5.55556
61.1111			5.55556
61.1111			5.55556
61.1111			5.55556
61.1111			5.55556
61.1111			5.55556
61.1111			0
61.1111			0
61.1111			0
61.1111
61.1111
61.1111
61.1111
61.1111
61.1111
61.1111
61.1111
61.1111
61.1111
61.1111
61.1111
61.1111
61.1111
61.1111
61.1111
61.1111
61.1111
61.1111
61.1111
61.1111
61.1111
61.1111
61.1111
61.1111
61.1111
61.1111
61.1111
61.1111
61.1111
61.1111
61.1111
61.1111
61.1111
61.1111
61.1111
61.1111
61.1111
55.5556
55.5556
55.5556
55.5556
55.5556
55.5556
55.5556
55.5556
55.5556
55.5556
55.5556
55.5556
55.5556
55.5556
55.5556
55.5556
55.5556
55.5556
55.5556
55.5556
55.5556
55.5556
55.5556
55.5556
55.5556
55.5556
55.5556
55.5556
55.5556
55.5556
55.5556
55.5556
55.5556
55.5556
55.5556
55.5556
55.5556
55.5556
55.5556
55.5556
55.5556
55.5556
55.5556
55.5556
55.5556
55.5556
55.5556
55.5556
55.5556
55.5556
55.5556
55.5556
55.5556
55.5556
55.5556
55.5556
55.5556
55.5556
55.5556
55.5556
55.5556
55.5556
55.5556
55.5556
55.5556
55.5556
55.5556
55.5556
55.5556
55.5556
55.5556
55.5556
55.5556
55.5556
55.5556
55.5556
55.5556
55.5556
55.5556
55.5556
55.5556
55.5556
55.5556
55.5556
55.5556
55.5556
55.5556
55.5556
55.5556
55.5556
55.5556
55.5556
55.5556
55.5556
55.5556
55.5556
55.5556
55.5556
55.5556
55.5556
55.5556
55.5556
55.5556
55.5556
55.5556
55.5556
55.5556
55.5556
55.5556
55.5556
55.5556
55.5556
55.5556
55.5556
55.5556
55.5556
55.5556
55.5556
55.5556
55.5556
55.5556
55.5556
55.5556
55.5556
55.5556
55.5556
55.5556
55.5556
55.5556
55.5556
55.5556
55.5556
55.5556
55.5556
55.5556
55.5556
55.5556
55.5556
55.5556
55.5556
55.5556
55.5556
55.5556
55.5556
55.5556
55.5556
55.5556
55.5556
55.5556
55.5556
55.5556
55.5556
55.5556
55.5556
55.5556
55.5556
55.5556
55.5556
55.5556
55.5556
55.5556
55.5556
55.5556
55.5556
55.5556
55.5556
55.5556
55.5556
55.5556
55.5556
55.5556
55.5556
55.5556
55.5556
55.5556
55.5556
50
50
50
50
50
50
50
50
50
50
50
50
50
50
50
50
50
50
50
50
50
50
50
50
50
50
50
50
50
50
50
50
50
50
50
50
50
50
50
50
50
50
50
50
50
50
50
50
50
50
50
50
50
50
50
50
50
50
50
50
50
50
50
50
50
50
50
50
50
50
50
50
50
50
50
50
50
50
50
50
50
50
50
50
50
50
50
50
50
50
50
50
50
50
50
50
50
50
50
50
50
50
50
50
50
50
50
50
50
50
50
50
50
50
50
50
50
50
50
50
50
50
50
50
50
50
50
50
50
50
50
50
50
50
50
50
50
50
50
50
50
50
50
50
50
50
50
50
50
50
50
50
50
50
50
50
50
50
50
50
50
50
50
50
50
50
50
50
50
50
50
50
50
50
50
50
50
50
50
50
50
50
50
50
50
50
50
50
50
50
50
50
50
50
50
50
50
50
50
50
50
50
50
50
50
50
50
50
50
50
50
50
50
50
50
50
50
50
50
50
50
50
50
50
50
50
50
50
50
50
50
50
50
50
50
50
50
50
50
50
50
50
50
50
50
50
50
44.4444
44.4444
44.4444
44.4444
44.4444
44.4444
44.4444
44.4444
44.4444
44.4444
44.4444
44.4444
44.4444
44.4444
44.4444
44.4444
44.4444
44.4444
44.4444
44.4444
44.4444
44.4444
44.4444
44.4444
44.4444
44.4444
44.4444
44.4444
44.4444
44.4444
44.4444
44.4444
44.4444
44.4444
44.4444
44.4444
44.4444
44.4444
44.4444
44.4444
44.4444
44.4444
44.4444
44.4444
44.4444
44.4444
44.4444
44.4444
44.4444
44.4444
44.4444
44.4444
44.4444
44.4444
44.4444
44.4444
44.4444
44.4444
44.4444
44.4444
44.4444
44.4444
44.4444
44.4444
44.4444
44.4444
44.4444
44.4444
44.4444
44.4444
44.4444
44.4444
44.4444
44.4444
44.4444
44.4444
44.4444
44.4444
44.4444
44.4444
44.4444
44.4444
44.4444
44.4444
44.4444
44.4444
44.4444
44.4444
44.4444
44.4444
44.4444
44.4444
44.4444
44.4444
44.4444
44.4444
44.4444
44.4444
44.4444
44.4444
44.4444
44.4444
44.4444
44.4444
44.4444
44.4444
44.4444
44.4444
44.4444
44.4444
44.4444
44.4444
44.4444
44.4444
44.4444
44.4444
44.4444
44.4444
44.4444
44.4444
44.4444
44.4444
44.4444
44.4444
44.4444
44.4444
44.4444
44.4444
44.4444
44.4444
44.4444
44.4444
44.4444
44.4444
44.4444
44.4444
44.4444
44.4444
44.4444
44.4444
44.4444
44.4444
44.4444
44.4444
44.4444
44.4444
44.4444
44.4444
44.4444
44.4444
44.4444
44.4444
44.4444
44.4444
44.4444
44.4444
44.4444
44.4444
44.4444
44.4444
44.4444
44.4444
44.4444
44.4444
44.4444
44.4444
44.4444
44.4444
44.4444
44.4444
44.4444
44.4444
44.4444
44.4444
44.4444
44.4444
44.4444
44.4444
44.4444
44.4444
44.4444
44.4444
44.4444
44.4444
44.4444
44.4444
44.4444
44.4444
44.4444
44.4444
44.4444
44.4444
44.4444
44.4444
44.4444
44.4444
44.4444
44.4444
44.4444
44.4444
44.4444
44.4444
44.4444
44.4444
44.4444
44.4444
44.4444
44.4444
44.4444
44.4444
44.4444
44.4444
44.4444
44.4444
44.4444
44.4444
44.4444
44.4444
44.4444
44.4444
44.4444
44.4444
44.4444
44.4444
44.4444
44.4444
44.4444
44.4444
44.4444
44.4444
44.4444
44.4444
44.4444
44.4444
44.4444
44.4444
44.4444
44.4444
44.4444
44.4444
44.4444
44.4444
44.4444
44.4444
44.4444
44.4444
44.4444
44.4444
44.4444
44.4444
44.4444
44.4444
44.4444
44.4444
44.4444
44.4444
44.4444
44.4444
44.4444
44.4444
44.4444
44.4444
44.4444
44.4444
44.4444
44.4444
44.4444
44.4444
44.4444
44.4444
44.4444
44.4444
44.4444
44.4444
44.4444
44.4444
44.4444
44.4444
44.4444
44.4444
44.4444
44.4444
44.4444
44.4444
44.4444
44.4444
44.4444
44.4444
44.4444
44.4444
44.4444
44.4444
44.4444
44.4444
44.4444
44.4444
44.4444
44.4444
44.4444
44.4444
44.4444
44.4444
44.4444
44.4444
44.4444
44.4444
44.4444
44.4444
44.4444
44.4444
44.4444
44.4444
44.4444
44.4444
44.4444
44.4444
44.4444
44.4444
44.4444
44.4444
44.4444
44.4444
44.4444
44.4444
44.4444
44.4444
44.4444
44.4444
44.4444
44.4444
44.4444
44.4444
44.4444
44.4444
44.4444
44.4444
44.4444
44.4444
44.4444
44.4444
44.4444
44.4444
44.4444
44.4444
44.4444
44.4444
44.4444
44.4444
44.4444
44.4444
44.4444
44.4444
44.4444
44.4444
44.4444
44.4444
44.4444
44.4444
44.4444
44.4444
44.4444
44.4444
44.4444
44.4444
44.4444
44.4444
44.4444
44.4444
44.4444
44.4444
44.4444
44.4444
44.4444
44.4444
44.4444
44.4444
44.4444
44.4444
44.4444
44.4444
41.1765
38.8889
38.8889
38.8889
38.8889
38.8889
38.8889
38.8889
38.8889
38.8889
38.8889
38.8889
38.8889
38.8889
38.8889
38.8889
38.8889
38.8889
38.8889
38.8889
38.8889
38.8889
38.8889
38.8889
38.8889
38.8889
38.8889
38.8889
38.8889
38.8889
38.8889
38.8889
38.8889
38.8889
38.8889
38.8889
38.8889
38.8889
38.8889
38.8889
38.8889
38.8889
38.8889
38.8889
38.8889
38.8889
38.8889
38.8889
38.8889
38.8889
38.8889
38.8889
38.8889
38.8889
38.8889
38.8889
38.8889
38.8889
38.8889
38.8889
38.8889
38.8889
38.8889
38.8889
38.8889
38.8889
38.8889
38.8889
38.8889
38.8889
38.8889
38.8889
38.8889
38.8889
38.8889
38.8889
38.8889
38.8889
38.8889
38.8889
38.8889
38.8889
38.8889
38.8889
38.8889
38.8889
38.8889
38.8889
38.8889
38.8889
38.8889
38.8889
38.8889
38.8889
38.8889
38.8889
38.8889
38.8889
38.8889
38.8889
38.8889
38.8889
38.8889
38.8889
38.8889
38.8889
38.8889
38.8889
38.8889
38.8889
38.8889
38.8889
38.8889
38.8889
38.8889
38.8889
38.8889
38.8889
38.8889
38.8889
38.8889
38.8889
38.8889
38.8889
38.8889
38.8889
38.8889
38.8889
38.8889
38.8889
38.8889
38.8889
38.8889
38.8889
38.8889
38.8889
38.8889
38.8889
38.8889
38.8889
38.8889
38.8889
38.8889
38.8889
38.8889
38.8889
38.8889
38.8889
38.8889
38.8889
38.8889
38.8889
38.8889
38.8889
38.8889
38.8889
38.8889
38.8889
38.8889
38.8889
38.8889
38.8889
38.8889
38.8889
38.8889
38.8889
38.8889
38.8889
38.8889
38.8889
38.8889
38.8889
38.8889
38.8889
38.8889
38.8889
38.8889
38.8889
38.8889
38.8889
38.8889
38.8889
38.8889
38.8889
38.8889
38.8889
38.8889
38.8889
38.8889
38.8889
38.8889
38.8889
38.8889
38.8889
38.8889
38.8889
38.8889
38.8889
38.8889
38.8889
38.8889
38.8889
38.8889
38.8889
38.8889
38.8889
38.8889
38.8889
38.8889
38.8889
38.8889
38.8889
38.8889
38.8889
38.8889
38.8889
38.8889
38.8889
38.8889
38.8889
38.8889
38.8889
38.8889
38.8889
38.8889
38.8889
38.8889
38.8889
38.8889
38.8889
38.8889
38.8889
38.8889
38.8889
38.8889
38.8889
38.8889
38.8889
38.8889
38.8889
38.8889
38.8889
38.8889
38.8889
38.8889
38.8889
38.8889
38.8889
38.8889
38.8889
38.8889
38.8889
38.8889
38.8889
38.8889
38.8889
38.8889
38.8889
38.8889
38.8889
38.8889
38.8889
38.8889
38.8889
38.8889
38.8889
38.8889
38.8889
38.8889
38.8889
38.8889
38.8889
38.8889
38.8889
38.8889
38.8889
38.8889
38.8889
38.8889
38.8889
38.8889
38.8889
38.8889
38.8889
38.8889
38.8889
38.8889
38.8889
38.8889
38.8889
38.8889
38.8889
38.8889
38.8889
38.8889
38.8889
38.8889
38.8889
38.8889
38.8889
38.8889
38.8889
38.8889
38.8889
38.8889
38.8889
38.8889
38.8889
38.8889
38.8889
38.8889
38.8889
38.8889
38.8889
38.8889
38.8889
38.8889
38.8889
38.8889
38.8889
38.8889
38.8889
38.8889
38.8889
38.8889
38.8889
38.8889
38.8889
38.8889
38.8889
38.8889
38.8889
38.8889
38.8889
38.8889
38.8889
38.8889
38.8889
38.8889
38.8889
38.8889
38.8889
38.8889
38.8889
38.8889
38.8889
38.8889
38.8889
38.8889
38.8889
38.8889
38.8889
38.8889
38.8889
38.8889
38.8889
38.8889
38.8889
38.8889
38.8889
38.8889
38.8889
38.8889
38.8889
38.8889
38.8889
38.8889
38.8889
38.8889
38.8889
38.8889
38.8889
38.8889
38.8889
38.8889
38.8889
38.8889
38.8889
38.8889
38.8889
38.8889
38.8889
38.8889
38.8889
38.8889
38.8889
38.8889
38.8889
38.8889
38.8889
38.8889
38.8889
38.8889
38.8889
38.8889
38.8889
38.8889
38.8889
38.8889
38.8889
38.8889
38.8889
38.8889
38.8889
38.8889
38.8889
38.8889
38.8889
38.8889
38.8889
38.8889
38.8889
38.8889
38.8889
38.8889
38.8889
38.8889
38.8889
38.8889
38.8889
38.8889
38.8889
38.8889
38.8889
38.8889
38.8889
38.8889
38.8889
38.8889
38.8889
38.8889
38.8889
38.8889
38.8889
38.8889
37.5
33.3333
33.3333
33.3333
33.3333
33.3333
33.3333
33.3333
33.3333
33.3333
33.3333
33.3333
33.3333
33.3333
33.3333
33.3333
33.3333
33.3333
33.3333
33.3333
33.3333
33.3333
33.3333
33.3333
33.3333
33.3333
33.3333
33.3333
33.3333
33.3333
33.3333
33.3333
33.3333
33.3333
33.3333
33.3333
33.3333
33.3333
33.3333
33.3333
33.3333
33.3333
33.3333
33.3333
33.3333
33.3333
33.3333
33.3333
33.3333
33.3333
33.3333
33.3333
33.3333
33.3333
33.3333
33.3333
33.3333
33.3333
33.3333
33.3333
33.3333
33.3333
33.3333
33.3333
33.3333
33.3333
33.3333
33.3333
33.3333
33.3333
33.3333
33.3333
33.3333
33.3333
33.3333
33.3333
33.3333
33.3333
33.3333
33.3333
33.3333
33.3333
33.3333
33.3333
33.3333
33.3333
33.3333
33.3333
33.3333
33.3333
33.3333
33.3333
33.3333
33.3333
33.3333
33.3333
33.3333
33.3333
33.3333
33.3333
33.3333
33.3333
33.3333
33.3333
33.3333
33.3333
33.3333
33.3333
33.3333
33.3333
33.3333
33.3333
33.3333
33.3333
33.3333
33.3333
33.3333
33.3333
33.3333
33.3333
33.3333
33.3333
33.3333
33.3333
33.3333
33.3333
33.3333
33.3333
33.3333
33.3333
33.3333
33.3333
33.3333
33.3333
33.3333
33.3333
33.3333
33.3333
33.3333
33.3333
33.3333
33.3333
33.3333
33.3333
33.3333
33.3333
33.3333
33.3333
33.3333
33.3333
33.3333
33.3333
33.3333
33.3333
33.3333
33.3333
33.3333
33.3333
33.3333
33.3333
33.3333
33.3333
33.3333
33.3333
33.3333
33.3333
33.3333
33.3333
33.3333
33.3333
33.3333
33.3333
33.3333
33.3333
33.3333
33.3333
33.3333
33.3333
33.3333
33.3333
33.3333
33.3333
33.3333
33.3333
33.3333
33.3333
33.3333
33.3333
33.3333
33.3333
33.3333
33.3333
33.3333
33.3333
33.3333
33.3333
33.3333
33.3333
33.3333
33.3333
33.3333
33.3333
33.3333
33.3333
33.3333
33.3333
33.3333
33.3333
33.3333
33.3333
33.3333
33.3333
33.3333
33.3333
33.3333
33.3333
33.3333
33.3333
33.3333
33.3333
33.3333
33.3333
33.3333
33.3333
33.3333
33.3333
33.3333
33.3333
33.3333
33.3333
33.3333
33.3333
33.3333
33.3333
33.3333
33.3333
33.3333
33.3333
33.3333
33.3333
33.3333
33.3333
33.3333
33.3333
33.3333
33.3333
33.3333
33.3333
33.3333
33.3333
33.3333
33.3333
33.3333
33.3333
33.3333
33.3333
33.3333
33.3333
33.3333
33.3333
33.3333
33.3333
33.3333
33.3333
33.3333
33.3333
33.3333
33.3333
33.3333
33.3333
33.3333
33.3333
33.3333
33.3333
33.3333
33.3333
33.3333
33.3333
33.3333
33.3333
33.3333
33.3333
33.3333
33.3333
33.3333
33.3333
33.3333
33.3333
33.3333
33.3333
33.3333
33.3333
33.3333
33.3333
33.3333
33.3333
33.3333
33.3333
33.3333
33.3333
33.3333
33.3333
33.3333
33.3333
33.3333
33.3333
33.3333
33.3333
33.3333
33.3333
33.3333
33.3333
33.3333
33.3333
33.3333
33.3333
33.3333
33.3333
33.3333
33.3333
33.3333
33.3333
33.3333
33.3333
33.3333
33.3333
33.3333
33.3333
33.3333
33.3333
33.3333
33.3333
33.3333
33.3333
33.3333
33.3333
33.3333
33.3333
33.3333
33.3333
33.3333
33.3333
33.3333
33.3333
33.3333
33.3333
33.3333
33.3333
33.3333
33.3333
33.3333
33.3333
33.3333
33.3333
33.3333
33.3333
33.3333
33.3333
33.3333
33.3333
33.3333
33.3333
33.3333
33.3333
33.3333
33.3333
33.3333
33.3333
33.3333
33.3333
33.3333
33.3333
33.3333
33.3333
33.3333
33.3333
33.3333
33.3333
33.3333
33.3333
33.3333
33.3333
33.3333
[truncated: 2,890 more rows]

## Sheet: Validations
				screen results									CAN1 mutation rates (X10-7)							escaper rates (X10-7)
	Systematic_Name	Common_Name	PlateRowColumn_Position	total_colonies	total_escapers	percentage_escapers	pval_percent_escapers	median_size_escapers	pval_size_escapers		escaped from start	NOTES	Huang et al. 2003	1st test	2nd test	3rd test	4th test	5th test		1st test	2nd test	3rd test	4th test	5th test
1	YHL033C	RPL8A	4L1	18	18	100	9.98857e-12	4880	2.76724e-13		Y
2	YGL115W	SNF4	12O9	18	18	100	9.98857e-12	4569	2.873e-13		Y
3	YLR399C	BDF1	13A24	18	18	100	9.98857e-12	4372.5	2.873e-13		Y
4	YEL044W	IES6	13A3	18	18	100	9.98857e-12	4059.5	3.56946e-13		Y
5	YPR099C	-	9G22	18	18	100	9.98857e-12	3930.5	3.16693e-13		Y
6	YBR021W	FUR4	11B13	18	18	100	9.98857e-12	3922	1.16194e-06		Y
7	YGL206C	CHC1	13A20	18	18	100	9.98857e-12	3909	9.17722e-11		Y
8	YML048W	GSF2	1E22	18	18	100	9.98857e-12	3822.5	9.30077e-11		Y
9	YAL012W	CYS3	10J24	18	18	100	9.98857e-12	3698	0.105521		Y
10	YML013C-A	-	1I14	18	18	100	9.98857e-12	3639.5	4.59893e-13		Y
11	YLR461W	PAU4	10F14	18	18	100	9.98857e-12	3527	3.92583e-13		Y
12	YJR105W	ADO1	9K7	18	18	100	9.98857e-12	3462	4.05221e-13		Y
13	YIL121W	QDR2	11A16	18	18	100	9.98857e-12	3453.5	5.52654e-13		Y
14	YML061C	PIF1	1C20	18	18	100	9.98857e-12	3239.5	8.44914e-13		Y	YKO strain is HIS+	12
15	YML063W	RPS1B	1C16	18	18	100	9.98857e-12	3142.5	8.34109e-13		Y	YKO strain is HIS+
16	YDR079C-A	TFB5	14F18	18	18	100	9.98857e-12	3116.5	8.0843e-13		Y
17	YDR195W	REF2	6I20	18	18	100	9.98857e-12	3021	9.6611e-13		Y
18	YBL058W	SHP1	7G16	18	18	100	9.98857e-12	2968	9.76798e-13		Y
19	YNR075W	COS10	8O5	18	18	100	9.98857e-12	2371	6.52824e-12		N			nd	nd					93.9089	32.8094	37.0353
20	YBL006C	LDB7	7A8	18	18	100	9.98857e-12	2300	7.72298e-11		N			nd	nd					2.34772	6.04538	2.69988
21	YOR258W	HNT3	5O5	18	18	100	9.98857e-12	2227	1.3688e-11		Y
22	YOL090W	MSH2	8O17	18	18	100	9.98857e-12	2216	8.96475e-12		N		64.9
23	YER014W	HEM14	13J5	18	18	100	9.98857e-12	2006.5	8.79318e-12		Y
24	YKL071W	-	5B17	18	18	100	9.98857e-12	1996.5	1.17834e-06		N			2.22998						3.99113	5.81061	2.23034
25	YDL063C	SYO1	12M12	18	18	100	9.98857e-12	1785	2.45698e-11		N			4.67766	3.84747	4.77639
26	YDL081C	RPP1A	12O16	18	18	100	9.98857e-12	1727	1.74448e-10		N			1.83283						38.1505	34.5115	30.4617
27	YDL224C	WHI4	10J23	18	18	100	9.98857e-12	1710	0.00764776		Y			3.9053
28	YNL082W	PMS1	11M8	18	18	100	9.98857e-12	1626.5	1.34805e-10		N		79.9
29	YKL096C-B	-	14P18	18	18	100	9.98857e-12	1514.5	2.04957e-10		N			nd						112.104	40.7917	23.0077
30	YGR063C	SPT4	11C15	18	18	100	9.98857e-12	1253.5	8.37658e-10		N			nd	nd					nd
31	YCL005W	LDB16	4C3	17	17	100	4.08003e-11	1144	6.54512e-07		Y
32	YMR142C	RPL13B	9N24	18	18	100	9.98857e-12	1046	7.16401e-07		N			3.16012						44.0198	26.7053	11.3865	23.0664
33	YMR167W	MLH1	1E13	18	18	100	9.98857e-12	1021.5	1.68781e-06		N		53
34	YDL088C	ASM4	12A1	18	18	100	9.98857e-12	978.5	3.46255e-07		N			10.045	2.98523	5.14495	4.14293	2.52649		nd
35	YGL033W	HOP2	7A7	18	18	100	9.98857e-12	929	7.31903e-08		N			nd	nd					37.5635	20.8947	17.021
36	YDL021W	GPM2	12G18	18	18	100	9.98857e-12	834	9.22804e-07		N			nd	nd					4.51936	23.4185	1.58471	1.46733
37	YMR166C	MME1	1E11	18	18	100	9.98857e-12	792.5	5.26058e-05		N		45.1
38	YHR167W	THP2	4O8	18	18	100	9.98857e-12	702.5	1.31387e-05		N			2.4761						8.33441	6.28016	3.11073
39	YML062C	MFT1	1C18	18	18	100	9.98857e-12	647.5	0.000366698		N			nd	2.70528					11.7386	7.16055	4.04982	7.45402
40	YPL174C	NIP100	3H10	18	18	100	9.98857e-12	594	4.45379e-05		N			nd	nd	nd	nd			49.1789	47.1162	59.9266
41	YDR462W	MRPL28	12E3	18	18	100	9.98857e-12	570.5	0.000688911		N			9.20693	2.57355	nd	nd	nd		nd
42	YOR290C	SNF2	2A20	18	18	100	9.98857e-12	542.5	0.00142701		N			3.54703						6.18808	8.90215	8.68502
43	YDR097C	MSH6	3C22	18	18	100	9.98857e-12	535.5	0.00136001		N		27.7
44	YNL140C	-	12N20	18	18	100	9.98857e-12	505.5	0.000340147		N			5.32406	3.5532	2.48357	3.38644	2.29187		2.46511	5.81061	4.63675
45	YBR289W	SNF5	11O23	18	18	100	9.98857e-12	495.5	0.00408457		N			nd	nd					nd	1.84557
46	YDR159W	SAC3	6E24	18	18	100	9.98857e-12	485.5	0.000211413		N			2.13422						18.1948	16.0819	15.4363	18.547
47	YJR109C	CPA2	10B9	18	18	100	9.98857e-12	468.5	0.0109073		N			nd	nd					5.86239	3.36545	4.55964
48	YDR363W-A	SEM1	7H3	18	18	100	9.98857e-12	397	0.0187905		N			2.04728						3.46289	6.86709	7.86487
49	YML051W	GAL80	1E18	18	17	94.4444	3.50336e-10	3472	8.72348e-12		Y
50	YLR447C	VMA6	10D20	18	17	94.4444	3.50336e-10	3253	0.00431459		N			28.0242	27.4481	12.0274
51	YGL163C	RAD54	13F8	18	17	94.4444	3.50336e-10	999	2.5652e-05		N		37.9
52	YKL113C	RAD27	5H9	18	17	94.4444	3.50336e-10	728	0.00127023		N		167.1
53	YLR055C	SPT8	1J1	18	17	94.4444	3.50336e-10	436	0.0212651		N			nd	nd					9.39089	3.63897	1.58471	2.5238
54	YDL065C	PEX19	12M14	18	17	94.4444	3.50336e-10	421	0.059715		N			3.86554	2.5	2.46				3.05204	2.17164	4.87152
55	YNL138W	SRV2	12N18	18	17	94.4444	3.50336e-10	403	0.072715		N			nd	nd					4.12538	4.34251
56	YIL084C	SDS3	8A8	15	14	93.3333	2.32739e-08	2870	1.35469e-08		nd			nd	nd					nd
57	YKR092C	SRP40	9O1	18	16	88.8889	9.32882e-09	1087	4.06972e-08		N			4.3964	4.80181	5.66477
58	YLR376C	PSY3	6D11	18	16	88.8889	9.32882e-09	580.5	0.00144109		N		20.4
59	YDL172C	-	10M1	18	16	88.8889	9.32882e-09	420.5	0.0150984		N			3.58531						17.6079	9.39089	1.05647	2.58249	3.22812
60	YPR131C	NAT3	13E5	18	16	88.8889	9.32882e-09	379.5	0.570707		N			14.9105	17.7832	18.2206
61	YDR500C	RPL37B	13E17	18	15	83.3333	1.88733e-07	2933	0.000130312		Y
62	YPR017C	DSS4	9P13	18	15	83.3333	1.88733e-07	2655	1.67958e-07		N			4.54384	6.2656	5.04577	5.91953
63	YLR358C	-	12F20	18	15	83.3333	1.88733e-07	1866	0.241035		N			7.91733	6.27636	9.81628
64	YNL096C	RPS7B	2P24	18	15	83.3333	1.88733e-07	1809	3.01378e-08		N			2.27332						2.46511	2.11295	3.52158
65	YHR111W	UBA4	4G22	18	15	83.3333	1.88733e-07	1380	0.000105978		N			3.17532						7.04317	3.22812	6.39754
66	YDR076W	RAD55	3A14	18	15	83.3333	1.88733e-07	1070	1.39328e-06		N		35.8
67	YBR012C	-	11P22	18	15	83.3333	1.88733e-07	871	2.74836e-06		N			3.22638						4.69544	3.16942	4.04982	6.98447
68	YMR251W	GTO3	1O21	18	15	83.3333	1.88733e-07	652	0.000234653		N			3.54135						6.69101	11.0343	4.98891
69	YBR005W	RCR1	11P10	18	15	83.3333	1.88733e-07	557	0.000112928		N			3.08425						4.81283	2.40641	3.05204
70	YPL205C	-	3D4	18	15	83.3333	1.88733e-07	539	0.00217061		N			2.35236						2.17126	5.42814	11.9419	3.14832	7.27371
71	YIL090W	ICE2	8A16	18	15	83.3333	1.88733e-07	536	0.00104556		N			3.67351	3.06	3.03				3.69766	3.11073	3.81505
72	YPR167C	MET16	7B5	18	15	83.3333	1.88733e-07	483	0.0106779		N			2.94545						2.87596	3.4042
73	YDL222C	FMP45	10J19	18	15	83.3333	1.88733e-07	475	0.178451		N			3.76495						31.166	42.6112	15.3189
74	YDR392W	SPT3	3A21	18	15	83.3333	1.88733e-07	451	0.0276587		N			0.508151						3.99113	0.410851	2.81727
75	YDR078C	SHU2	3A18	18	15	83.3333	1.88733e-07	436	0.108684		N		17.4
76	YDR004W	RAD57	10N15	18	15	83.3333	1.88733e-07	435	0.529937		N		37.2
77	YDL223C	HBT1	10J21	18	15	83.3333	1.88733e-07	375	0.37524		N			2.41572						15.7297	17.3144	9.56697
78	YIL128W	MET18	11A24	18	15	83.3333	1.88733e-07	311	0.379125		N			7.68604	8.00865	8.59686
79	YKL091C	-	5F1	17	14	82.3529	7.13376e-07	588.5	0.00176326		N			2.66122						6.51493	3.99113	3.46289	3.05204
80	YOL072W	THP1	2G23	17	14	82.3529	7.13376e-07	264	0.0136		N			2.64231						5.75192	7.6301	8.27572
81	YDR439W	LRS4	12A17	18	14	77.7778	2.90392e-06	4319	4.73484e-06					3.6473	2.75857					2.99335	2.75857	3.58028
82	YOR031W	CRS5	2H23	18	14	77.7778	2.90392e-06	3945	6.59125e-05					25.6495	23.0898	21.9214
83	YBR028C	YPK3	11D3	18	14	77.7778	2.90392e-06	3698	3.52246e-07		N			n.d.	n.d.					2.75857
84	YLR150W	STM1	5B4	18	14	77.7778	2.90392e-06	3595	3.03277e-05					3.54						5.16499	4.63675	3.52158	4.98891
85	YGR040W	KSS1	11C9	18	14	77.7778	2.90392e-06	3583	6.47236e-06		N			n.d.	n.d.					5.75192	4.28459	4.04982
86	YGL076C	RPL7A	7E17	18	14	77.7778	2.90392e-06	3113	0.00196559		N			n.d.	n.d.	2.68	2.71			6.04538	3.75635	4.98891
87	YHR132C	ECM14	4K4	18	14	77.7778	2.90392e-06	2531.5	5.3828e-06					2.13						1.93687
88	YBL093C	ROX3	13E1	18	14	77.7778	2.90392e-06	1967.5	7.24756e-06					3.00745	3.51567	3.98635				2.58249	2.87596	2.64119
89	YIL119C	RPI1	11A12	18	14	77.7778	2.90392e-06	1536	9.76485e-05					2.66						4.34329	4.93022	3.4042	2.46511
90	YDR346C	SVF1	3K24	18	14	77.7778	2.90392e-06	1379.5	5.12093e-08					2.4						7.74748	2.5238	3.22812
91	YCR005C	CIT2	4K3	18	14	77.7778	2.90392e-06	1302.5	0.00267685					2.36						5.34107	1.23255	3.11073
92	YLR338W	OPI9	13A8	18	14	77.7778	2.90392e-06	1255.5	0.000450931					1.92						2.46511
93	YKR104W	NFT1	9O19	18	14	77.7778	2.90392e-06	1164.5	2.89065e-06					2.07						11.6799	12.3255	12.5603
94	YIL148W	RPL40A	11E2	18	14	77.7778	2.90392e-06	960.5	0.0729322					2.52						5.51715	2.11295	4.34329
95	YLR431C	ATG23	10B18	18	14	77.7778	2.90392e-06	957.5	6.21199e-05					2.54	4.44947	3.54563				6.39754	2.17164	1.05647
96	YIR002C	MPH1	11G22	18	14	77.7778	2.90392e-06	734.5	0.00149102					28.9	30.9085	28.5787
97	YKL106W	AAT1	5H1	18	14	77.7778	2.90392e-06	687	0.0158733					2.02	2.6	3.1				6.92578	1.05647	3.16942
98	YGR144W	THI4	4P12	18	14	77.7778	2.90392e-06	641	0.000175208		N			1.97093						4.63675	2.64119	4.46067
99	YGL062W	PYC1	7E1	18	14	77.7778	2.90392e-06	639	0.000108956					1.93						5.16499	2.99335	2.28903
100	YPR018W	RLF2	9P15	18	14	77.7778	2.90392e-06	617.5	0.00248451					5.00215	5.88184	4.72
101	YKL057C	NUP120	5P20	18	14	77.7778	2.90392e-06	616.5	0.00126556					2.08						3.75635	2.69988
102	YJR087W	-	10P8	18	14	77.7778	2.90392e-06	610.5	0.000263327					2.3						3.4042	4.16721
103	YJR005W	APL1	10M20	18	14	77.7778	2.90392e-06	563	0.0551331					16.9	16	15.9
104	YGR258C	RAD2	13P1	18	14	77.7778	2.90392e-06	549.5	0.0016548					3.57						4.28459	4.98891	2.99335
105	YML060W	OGG1	1C22	18	14	77.7778	2.90392e-06	543	0.0158609				17.6
106	YBR014C	GRX7	11B1	18	14	77.7778	2.90392e-06	533	0.00803374					20.7	25.197	19.2241
107	YER119C-A	-	13J20	18	14	77.7778	2.90392e-06	487.5	0.0138192		N			1.63						3.75635	3.75635	2.93465	2.93465
108	YML070W	DAK1	9D13	18	14	77.7778	2.90392e-06	467.5	0.00815027					n.d.	n.d.					3.16942	2.93465
109	YGL173C	XRN1	13F22	18	14	77.7778	2.90392e-06	424.5	0.911982					2.4						118.876	58.841	74.5826
110	YHR077C	NMD2	4C24	18	14	77.7778	2.90392e-06	415.5	0.103097					3.32						1.7021	2.58249	0.293465	1.23255
111	YGL177W	-	13H6	18	14	77.7778	2.90392e-06	405	0.294189					30.9	28.8196	22.9906
112	YML095C	RAD10	9D23	18	14	77.7778	2.90392e-06	403.5	0.126281					5.37	4.47	3.99	5.57
113	YDL116W	NUP84	10E21	18	14	77.7778	2.90392e-06	362.5	0.177583					4.19	5.37	5.24
114	YDL122W	UBP1	10G9	18	14	77.7778	2.90392e-06	352.5	0.466817					0.587	3.25					3.93243	5.10629	6.04538
115	YGR056W	RSC1	5E2	17	13	76.4706	1.03639e-05	3894	3.24462e-06		Y
116	YJL043W	-	9A23	18	13	72.2222	3.40278e-05	5232	3.68497e-07
117	YLR350W	ORM2	6P20	18	13	72.2222	3.40278e-05	3850	5.06519e-08
118	YDL133C-A	RPL41B	11A9	18	13	72.2222	3.40278e-05	3605	8.4129e-08
119	YDL101C	DUN1	10E3	18	13	72.2222	3.40278e-05	3568	1.76344e-05
120	YFR056C	-	7L19	18	13	72.2222	3.40278e-05	3539	8.59467e-08
121	YDR050C	TPI1	3P1	18	13	72.2222	3.40278e-05	3515	0.000104328		N
122	YDL112W	TRM3	10E15	18	13	72.2222	3.40278e-05	3024	2.04796e-06
123	YPL061W	ALD6	7B10	18	13	72.2222	3.40278e-05	2709	3.64159e-05
124	YLR384C	IKI3	6D21	18	13	72.2222	3.40278e-05	2358	6.303e-07
125	YPR198W	SGE1	7D17	18	13	72.2222	3.40278e-05	1959	1.77766e-05
126	YOL155C	HPF1	12P8	18	13	72.2222	3.40278e-05	1874	3.92236e-06
127	YBL012C	-	7A20	18	13	72.2222	3.40278e-05	1694	1.71449e-05
128	YHR179W	OYE2	4O16	18	13	72.2222	3.40278e-05	1255	4.90414e-05
129	YPL264C	-	2K11	18	13	72.2222	3.40278e-05	1021	0.004689
130	YPR122W	AXL1	7L6	18	13	72.2222	3.40278e-05	987	5.17314e-05
131	YLR352W	-	6P24	18	13	72.2222	3.40278e-05	832	0.000443294		N
132	YJL051W	IRC8	9A9	18	13	72.2222	3.40278e-05	711	8.22756e-05
133	YOR021C	-	2H3	18	13	72.2222	3.40278e-05	707	0.00651559
134	YIL132C	CSM2	11C4	18	13	72.2222	3.40278e-05	683	0.00229963				21
135	YHL006C	SHU1	4N21	18	13	72.2222	3.40278e-05	640	0.00282832				21.7
136	YDL167C	NRP1	13M6	18	13	72.2222	3.40278e-05	635	0.247157
137	YOR082C	-	2P13	18	13	72.2222	3.40278e-05	631	0.000460973
138	YDL071C	-	12M24	18	13	72.2222	3.40278e-05	628	0.000385623
139	YOL152W	FRE7	12P6	18	13	72.2222	3.40278e-05	598	0.000322278
140	YBR156C	SLI15	12C16	18	13	72.2222	3.40278e-05	539	0.00193159
141	YDL118W	-	10G1	18	13	72.2222	3.40278e-05	530	0.182249
142	YPR158W	CUR1	7P18	18	13	72.2222	3.40278e-05	530	0.00319475
143	YML028W	TSA1	1G18	18	13	72.2222	3.40278e-05	520	0.0730918				35.5
144	YER105C	NUP157	14B21	18	13	72.2222	3.40278e-05	509	0.0112307
145	YHR206W	SKN7	4A15	18	13	72.2222	3.40278e-05	503	0.25045				10.9
146	YDL133W	SRF1	10I3	18	13	72.2222	3.40278e-05	467	0.149871
147	YDR503C	LPP1	12I13	18	13	72.2222	3.40278e-05	445	0.553739
148	YNL276C	-	2B1	18	13	72.2222	3.40278e-05	436	0.176948
149	YDL110C	TMA17	10E13	18	13	72.2222	3.40278e-05	392	0.356611
150	YPL148C	PPT2	13M22	18	13	72.2222	3.40278e-05	390	0.0992754
151	YDL169C	UGX2	10K19	18	13	72.2222	3.40278e-05	370	0.134841
152	YER118C	SHO1	13J16	18	13	72.2222	3.40278e-05	356	0.429961
153	YJL093C	TOK1	9M2	18	13	72.2222	3.40278e-05	340	0.714408
154	YBR037C	SCO1	11D17	18	13	72.2222	3.40278e-05	334	0.195656
155	YER123W	YCK3	13L2	18	13	72.2222	3.40278e-05	328	0.69784
156	YBR272C	HSM3	11O11	18	13	72.2222	3.40278e-05	308	0.255634
157	YFR013W	IOC3	11I22	18	12	66.6667	0.00030424	4420	3.10299e-08
158	YJL117W	PHO86	9I22	18	12	66.6667	0.00030424	4114.5	3.9102e-05
159	YLR287C	-	6P15	18	12	66.6667	0.00030424	4042.5	2.69813e-08
160	YGL211W	NCS6	6A17	18	12	66.6667	0.00030424	3983.5	0.000359304
161	YDR421W	ARO80	3E13	18	12	66.6667	0.00030424	3841	4.68255e-06
162	YGL013C	PDR1	7M22	18	12	66.6667	0.00030424	3650	2.58105e-08
163	YHR038W	RRF1	4A10	18	12	66.6667	0.00030424	3428.5	1.01783e-07
164	YCR068W	ATG15	10I24	18	12	66.6667	0.00030424	3186	0.00347735
165	YMR157C	AIM36	1C21	18	12	66.6667	0.00030424	2836.5	8.76799e-05
166	YLR125W	-	1A16	18	12	66.6667	0.00030424	2755	7.7823e-08
167	YBR269C	FMP21	10C10	18	12	66.6667	0.00030424	2697.5	0.00031014
168	YDR270W	CCC2	8B17	18	12	66.6667	0.00030424	2225	2.1724e-06
169	YDR372C	VPS74	3O14	18	12	66.6667	0.00030424	2179	0.00762462
170	YLL051C	FRE6	1B17	18	12	66.6667	0.00030424	2002	5.13145e-06
171	YHR082C	KSP1	4E10	18	12	66.6667	0.00030424	1943.5	4.35179e-05
172	YGR053C	-	11C13	18	12	66.6667	0.00030424	1925	0.0217692
173	YBR035C	PDX3	13O20	18	12	66.6667	0.00030424	1899.5	0.0462371
174	YHR035W	-	4A6	18	12	66.6667	0.00030424	1787	7.91697e-06
175	YJL077C	ICS3	9M20	18	12	66.6667	0.00030424	1769	3.1642e-05
176	YNL281W	HCH1	2P18	18	12	66.6667	0.00030424	1523.5	2.44171e-05
177	YER089C	PTC2	13L23	18	12	66.6667	0.00030424	1437	0.000329545
178	YML010C-B	-	10F18	18	12	66.6667	0.00030424	1374	0.000232075
179	YDL086W	-	12O24	18	12	66.6667	0.00030424	1276	1.14301e-05		N
180	YIR020C	-	8C9	18	12	66.6667	0.00030424	1265.5	0.0011299
181	YNL035C	-	11F6	18	12	66.6667	0.00030424	1094	0.000183286
182	YHR013C	ARD1	4P11	18	12	66.6667	0.00030424	1050.5	0.0300106
183	YOR273C	TPO4	12P24	18	12	66.6667	0.00030424	1022	2.00637e-06		N
184	YNR010W	CSE2	14G20	18	12	66.6667	0.00030424	1006.5	0.000158
185	YGR110W	CLD1	11000	18	12	66.6667	0.00030424	976	6.13674e-05
186	YML007W	YAP1	1I24	18	12	66.6667	0.00030424	967.5	0.00684776				9.8
187	YHR155W	YSP1	4M14	18	12	66.6667	0.00030424	962.5	0.000166245
188	YOL056W	GPM3	2E19	18	12	66.6667	0.00030424	956	0.00319146
189	YHR041C	SRB2	9E21	18	12	66.6667	0.00030424	941	0.00181911
190	YGR138C	TPO2	4N24	18	12	66.6667	0.00030424	900	5.05677e-05		N
191	YNR032W	PPG1	11L6	18	12	66.6667	0.00030424	870.5	0.00142689
192	YCL061C	MRC1	4I9	18	12	66.6667	0.00030424	831	0.000161772
193	YGR037C	ACB1	5A24	18	12	66.6667	0.00030424	829.5	1.26601e-05
194	YOR352W	-	2I16	18	12	66.6667	0.00030424	809.5	0.0128643
195	YBL015W	ACH1	7A24	18	12	66.6667	0.00030424	783	0.00268297
196	YPL258C	THI21	2K23	18	12	66.6667	0.00030424	772.5	0.000220788
197	YNL146W	-	14I17	18	12	66.6667	0.00030424	756.5	0.0023733
198	YGR222W	PET54	13C20	18	12	66.6667	0.00030424	744	0.0425402
199	YLR234W	TOP3	6J9	18	12	66.6667	0.00030424	734	0.244653
200	YBR005W	RCR1	14O10	18	12	66.6667	0.00030424	689.5	0.000750249
201	YBR020W	GAL1	13P19	18	12	66.6667	0.00030424	689	0.000176194
202	YGL079W	KXD1	7E23	18	12	66.6667	0.00030424	688.5	0.000935484
203	YDR509W	-	12K1	18	12	66.6667	0.00030424	678.5	0.00105126
204	YGR273C	-	13P9	18	12	66.6667	0.00030424	676	0.000278148
205	YDR500C	RPL37B	12I9	18	12	66.6667	0.00030424	660.5	0.0129429
206	YHL005C	-	4N23	18	12	66.6667	0.00030424	646.5	0.110807
207	YBL056W	PTC3	7G12	18	12	66.6667	0.00030424	636	0.233054
208	YPL024W	RMI1	13C16	18	12	66.6667	0.00030424	629.5	0.742386
209	YGR149W	-	4P18	18	12	66.6667	0.00030424	625.5	0.00075617
210	YDL023C	-	12G24	18	12	66.6667	0.00030424	616	0.00170955
211	YOL075C	-	2I1	18	12	66.6667	0.00030424	613	0.219285
212	YLR422W	-	10B4	18	12	66.6667	0.00030424	604.5	0.072681
213	YGL014W	PUF4	7M24	18	12	66.6667	0.00030424	602	0.00157401
214	YGR291C	-	13P15	18	12	66.6667	0.00030424	571.5	0.00738229
215	YGL133W	ITC1	13B8	18	12	66.6667	0.00030424	570	0.219285
216	YER173W	RAD24	13P22	18	12	66.6667	0.00030424	565.5	0.00463497
217	YML020W	-	1G24	18	12	66.6667	0.00030424	563	0.00199872
218	YDL100C	GET3	100	15	10	66.6667	0.00115478	554.5	0.00325708
219	YJR056C	-	10C7	18	12	66.6667	0.00030424	532.5	0.00735504
220	YLR032W	RAD5	9N2	18	12	66.6667	0.00030424	531.5	0.146789				21.5
221	YDR216W	ADR1	6K24	18	12	66.6667	0.00030424	518.5	0.00963355				24.5
222	YFL012W	-	13N13	18	12	66.6667	0.00030424	509	0.1715
223	YNR042W	-	11L20	18	12	66.6667	0.00030424	493	0.0527964
224	YIL006W	YIA6	8C2	18	12	66.6667	0.00030424	492	0.0456307
225	YER161C	SPT2	13P6	18	12	66.6667	0.00030424	491.5	0.0308891
226	YDR033W	MRH1	10A16	18	12	66.6667	0.00030424	483	0.834996
227	YGL078C	DBP3	7E21	18	12	66.6667	0.00030424	470	0.02656
228	YJR043C	POL32	10A13	18	12	66.6667	0.00030424	462.5	0.307225
229	YLR102C	APC9	1P5	18	12	66.6667	0.00030424	460.5	0.108744
230	YCR011C	ADP1	4K15	18	12	66.6667	0.00030424	456.5	0.0245008
231	YBR092C	PHO3	12N5	18	12	66.6667	0.00030424	445	0.0245796
232	YIL055C	-	8C24	18	12	66.6667	0.00030424	442	0.0346007
233	YDL183C	-	10M23	18	12	66.6667	0.00030424	430.5	0.107116
234	YGR162W	TIF4631	13E13	18	12	66.6667	0.00030424	421.5	0.109772
235	YDR279W	RNH202	8D11	18	12	66.6667	0.00030424	409.5	0.377894
236	YMR100W	MUB1	9J19	18	12	66.6667	0.00030424	409.5	0.216971
237	YHR064C	SSZ1	9J22	18	12	66.6667	0.00030424	406.5	0.602652
238	YJL128C	PBS2	12F21	18	12	66.6667	0.00030424	394	0.930448
239	YPR164W	MMS1	7B1	18	12	66.6667	0.00030424	380.5	0.0654484
240	YIR019C	MUC1	8C7	18	12	66.6667	0.00030424	363	0.90711
241	YER156C	-	13N24	18	12	66.6667	0.00030424	346.5	0.629656
242	YOR302W	-	12B9	18	12	66.6667	0.00030424	342.5	0.694265
243	YDL131W	LYS21	10I1	18	12	66.6667	0.00030424	319.5	0.839349
244	YDL134C	PPH21	10I5	18	12	66.6667	0.00030424	317	0.834996
245	YDL162C	-	10K15	18	12	66.6667	0.00030424	308.5	0.437241				8.4
246	YMR179W	SPT21	1G9	18	12	66.6667	0.00030424	291.5	0.325916
247	YNL322C	KRE1	2L8	18	12	66.6667	0.00030424	240	0.0607514
248	YLR402W	-	6F21	18	12	66.6667	0.00030424	235	0.0332464
249	YDR125C	ECM18	3G24	18	11	61.1111	0.00208095	4488	4.0511e-07
250	YBR084W	MIS1	12L23	18	11	61.1111	0.00208095	4296	2.6119e-06
251	YDR217C	RAD9	6M2	18	11	61.1111	0.00208095	4249	7.18586e-07
											25	# of Y
