# Supplementary material for: A genome‐wide screen identifies genes that suppress the accumulation of spontaneous mutations in young and aged yeast cells
Source: Aging Cell. 2019 Dec 18;19(2):e13084. doi: 10.1111/acel.13084 (PMC6996960; doi:10.1111/acel.13084)
Supplement: Supplementary file 2 [file ACEL-19-e13084-s002.xlsx]

## Sheet: general mutators_SAFE
Term	p-value	fold change	Fraction of input gene list annotated to a bioprocess cluster	Cluster frequency	Background frequency
DNA replication & repair	8.98705e-11	3.98406	7 / 24, 29.2%	4 / 7, 57.1%	251 / 1750, 14.3%
Vesicle traffic	0.004	1.9685	7 / 24, 29.2%	1 / 7, 14.3%	127 / 1750, 7.3%
Please see spreadsheets to the right for gene lists

## Sheet: SAFE enrichment scores_general
ORF	Name	Allele	Feature Qualifier	Annotations	general mutators
YDR076W	RAD55	RAD55		DNA replication & repair	0.368188
YML066C	SMA2	SMA2		DNA replication & repair	0.36186
YDR082W	STN1	stn1-13		DNA replication & repair	0.36186
YNL102W	POL1	pol1-2		DNA replication & repair	0.313542
YNL250W	RAD50	RAD50		DNA replication & repair	0.309746
YGL175C	SAE2	SAE2		DNA replication & repair	0.302549
YER095W	RAD51	RAD51		DNA replication & repair	0.280713
YGL163C	RAD54	RAD54		DNA replication & repair	0.275244
YOL094C	RFC4	rfc4-20		DNA replication & repair	0.270055
YJR046W	TAH11	tah11-ts		DNA replication & repair	0.267557
YDR004W	RAD57	RAD57		DNA replication & repair	0.2561
YNL102W	POL1	pol1-ts		DNA replication & repair	0.18835
YBR060C	ORC2	orc2-4		DNA replication & repair	0.18272
YKL113C	RAD27	RAD27		DNA replication & repair	0.180935
YKL045W	PRI2	pri2-1		DNA replication & repair	0.174195
YGL221C	NIF3	NIF3			0.172634
YJR006W	POL31	hys2-ts		DNA replication & repair	0.172603
YPL086C	ELP3	ELP3		tRNA wobble modification	0.157868
YKL128C	PMU1	PMU1			0.149035
YNL053W	MSG5	MSG5			0.132941
YJR142W		YJR142W			0.132941
YHR080C	LAM4	LAM4			0.131011
YOR045W	TOM6	TOM6			0.12736
YDL162C		YDL162C	Dubious	DNA replication & repair	0.12563
YDL164C	CDC9	cdc9-1-supp2		DNA replication & repair	0.12563
YFL022C	FRS2	frs2-5001			0.123959
YBR049C	REB1	reb1-5001			0.122343
YMR181C		YMR181C			0.120778
YNR075C-A		YNR075C-A			0.111039
YDL102W	POL3	cdc2-7		DNA replication & repair	0.105121
YBL023C	MCM2	mcm2-1		DNA replication & repair	0.104021
YDR013W	PSF1	psf1-1		DNA replication & repair	0.101896
YDR217C	RAD9	RAD9		DNA replication & repair	0.0998624
YCL040W	GLK1	GLK1			0.0988781
YDL102W	POL3	cdc2-2		DNA replication & repair	0.0969702
YGL003C	CDH1	CDH1		DNA replication & repair	0.0961074
YNL312W	RFA2	rfa2-5001		DNA replication & repair	0.0951382
YHR118C	ORC6	orc6-5001		DNA replication & repair	0.0951382
YDL102W	POL3	cdc2-1		DNA replication & repair	0.0942489
YIL150C	MCM10	mcm10-1		DNA replication & repair	0.0933766
YNL102W	POL1	pol1-13		DNA replication & repair	0.0933766
YNL102W	POL1	pol1-1		DNA replication & repair	0.0925207
YER173W	RAD24	RAD24		DNA replication & repair	0.0916806
YAL029C	MYO4	MYO4		DNA replication & repair	0.0908559
YDL164C	CDC9	cdc9-1-supp1		DNA replication & repair	0.0908559
YDR369C	XRS2	XRS2		DNA replication & repair	0.0908559
YJR006W	POL31	pol31-5001		DNA replication & repair	0.090046
YCL061C	MRC1	MRC1		DNA replication & repair	0.0892504
YPL194W	DDC1	DDC1		DNA replication & repair	0.0892504
YGL201C	MCM6	mcm6-5001		DNA replication & repair	0.0892504
YDL164C	CDC9	cdc9-5002		DNA replication & repair	0.0884688
YGL177W		YGL177W	Dubious		0.0884256
YLR447C	VMA6	VMA6		Vesicle traffic	0.0884256
YNL055C	POR1	POR1			0.0884256
YEL034W	HYP2	hyp2-2			0.0884256
YOR368W	RAD17	RAD17		DNA replication & repair	0.0869453
YER018C	SPC25	spc25-1		DNA replication & repair	0.0852919
YBL034C	STU1	stu1-7			0.0852919
YCL075W		YCL075W			0.0852919
YJL207C	LAA1	LAA1			0.0852919
YPL080C		YPL080C	Dubious		0.0852919
YNL301C	RPL18B	RPL18B			0.0852919
YPR030W	CSR2	CSR2			0.0824954
YPL056C	LCL1	LCL1			0.0824954
YER039C	HVG1	HVG1			0.0824954
YML095C	RAD10	RAD10			0.0824954
YPL022W	RAD1	RAD1			0.0799717
YFL055W	AGP3	AGP3			0.0799717
YLL002W	RTT109	RTT109		DNA replication & repair	0.0799717
YDR362C	TFC6	tfc6-m1			0.0799717
YEL062W	NPR2	NPR2			0.0799717
YCR006C		YCR006C			0.0799717
YPR018W	RLF2	RLF2			0.0799717
YBR149W	ARA1	ARA1			0.0799717
YDR073W	SNF11	SNF11			0.0799717
YPL146C	NOP53	nop53-5005			0.0799717
YGR209C	TRX2	TRX2			0.0799717
YML005W	TRM12	TRM12			0.0799717
YDR199W		YDR199W	Dubious		0.0776732
YJL118W		YJL118W			0.0776732
YPR100W	MRPL51	MRPL51			0.0776732
YIR024C	INA22	INA22			0.0776732
YML060W	OGG1	OGG1			0.0776732
YCL051W	LRE1	LRE1			0.0776732
YDL011C		YDL011C	Dubious		0.0776732
YDR435C	PPM1	PPM1			0.0776732
YBR056W-A		YBR056W-A			0.0776732
YFR046C	CNN1	CNN1		DNA replication & repair	0.0776732
YPR181C	SEC23	sec23-1			0.0776732
YBR288C	APM3	APM3		Vesicle traffic	0.0776732
YFR028C	CDC14	cdc14-1		DNA replication & repair	0.0755638
YPL244C	HUT1	HUT1			0.0755638
YGR092W	DBF2	dbf2-1			0.0755638
YIL095W	PRK1	PRK1			0.0755638
YBR258C	SHG1	SHG1			0.0755638
YMR034C	RCH1	RCH1			0.0755638
YER125W	RSP5	rsp5-1		MVB Sorting & RIM Signalling	0.0755638
YLR376C	PSY3	PSY3			0.0755638
YGL209W	MIG2	MIG2			0.0755638
YBR250W	SPO23	SPO23			0.0755638
YGL067W	NPY1	NPY1			0.0736154
YIL106W	MOB1	mob1-5001		Mitosis	0.0736154
YFL034C-B	MOB2	mob2-11			0.0736154
YLR429W	CRN1	CRN1			0.0736154
YER081W	SER3	SER3			0.0736154
YJL069C	UTP18	utp18-5002			0.0736154
YNL112W	DBP2	dbp2-5003			0.0736154
YOR139C		YOR139C	Dubious		0.0736154
YLR374C		YLR374C	Dubious		0.0736154
YAR035W	YAT1	YAT1			0.0736154
YPL185W		YPL185W	Dubious		0.0736154
YHR037W	PUT2	PUT2			0.0736154
YKL017C	HCS1	HCS1			0.0736154
YDR096W	GIS1	GIS1			0.0736154
YJL127C	SPT10	SPT10			0.0736154
YJR015W		YJR015W			0.0718058
YIL003W	CFD1	cfd1-5002			0.0718058
YIL003W	CFD1	cfd1-5001			0.0718058
YBR276C	PPS1	PPS1			0.0718058
YNL210W	MER1	MER1			0.0718058
YJL135W		YJL135W	Dubious		0.0718058
YDL116W	NUP84	NUP84			0.0718058
YOR191W	ULS1	ULS1			0.0718058
YOL090W	MSH2	MSH2			0.0718058
YBR195C	MSI1	MSI1			0.0718058
YPL231W	FAS2	fas2-5003			0.0718058
YGR080W	TWF1	TWF1			0.0718058
YBL011W	SCT1	SCT1			0.0718058
YGL111W	NSA1	nsa1-5002			0.0718058
YJR076C	CDC11	cdc11-5		Cytokinesis	0.0718058
YDR406W	PDR15	PDR15			0.0718058
YBR121C	GRS1	grs1-5001			0.0718058
YLR112W		YLR112W	Dubious		0.0718058
YBR275C	RIF1	RIF1			0.0718058
YOR391C	HSP33	HSP33			0.0718058
YLR394W	CST9	CST9			0.0718058
YGR287C	IMA1	IMA1			0.0718058
YIL170W	HXT12	HXT12			0.0718058
YOL150C		YOL150C	Dubious		0.0701171
YOR231W	MKK1	MKK1			0.0701171
YLR099C	ICT1	ICT1			0.0701171
YLR409C	UTP21	utp21-5011			0.0701171
YKR083C	DAD2	dad2-9			0.0701171
YBR014C	GRX7	GRX7			0.0701171
YLR361C	DCR2	DCR2			0.0701171
YKL098W	MTC2	MTC2			0.0701171
YGR071C	ENV11	ENV11			0.0701171
YDR493W	MZM1	MZM1			0.0701171
YDL040C	NAT1	NAT1			0.0701171
YGL056C	SDS23	SDS23			0.0701171
YOR325W		YOR325W	Dubious		0.0701171
YJR040W	GEF1	GEF1			0.0701171
YPR054W	SMK1	SMK1			0.0701171
YIL128W	MET18	MET18			0.0701171
YNL209W	SSB2	SSB2			0.0701171
YLL050C	COF1	cof1-5			0.0701171
YER099C	PRS2	PRS2			0.0701171
YPL196W	OXR1	OXR1			0.0701171
YLR310C	CDC25	cdc25-2-supp1			0.0701171
YGR168C		YGR168C			0.0701171
YDR252W	BTT1	BTT1			0.0685346
YJR005W	APL1	APL1			0.0685346
YHR153C	SPO16	SPO16			0.0685346
YPR048W	TAH18	tah18-5002			0.0685346
YGR068C	ART5	ART5			0.0685346
YGL049C	TIF4632	TIF4632			0.0685346
YHR019C	DED81	ded81-5001			0.0685346
YNL093W	YPT53	YPT53			0.0685346
YCR023C		YCR023C			0.0685346
YOR129C	AFI1	AFI1			0.0685346
YER100W	UBC6	UBC6			0.0685346
YER004W	FMP52	FMP52			0.0685346
YNL120C		YNL120C	Dubious	tRNA wobble modification	0.0685346
YLR333C	RPS25B	RPS25B			0.0685346
YER115C	SPR6	SPR6			0.0685346
YDL023C		YDL023C	Dubious		0.0685346
YDR270W	CCC2	CCC2			0.0685346
YDR249C		YDR249C			0.0685346
YBR088C	POL30	pol30-k168r			0.0685346
YOL137W	BSC6	BSC6			0.0685346
YCR048W	ARE1	ARE1			0.0670462
YKL164C	PIR1	PIR1			0.0670462
YOL105C	WSC3	WSC3			0.0670462
YNL195C		YNL195C			0.0670462
YFR018C		YFR018C			0.0670462
YHR057C	CPR2	CPR2			0.0670462
YBL089W	AVT5	AVT5			0.0670462
YLR285W	NNT1	NNT1			0.0670462
YBR058C-A	TSC3	TSC3			0.0670462
YOR011W-A		YOR011W-A			0.0670462
YDL206W		YDL206W			0.0670462
YBR156C	SLI15	SLI15			0.0670462
YCR002C	CDC10	cdc10-2		Cytokinesis	0.0670462
YLR314C	CDC3	cdc3-1		Cytokinesis	0.0670462
YER080W	AIM9	AIM9			0.0656416
YML027W	YOX1	YOX1			0.0656416
YBR199W	KTR4	KTR4			0.0656416
YDR019C	GCV1	GCV1			0.0656416
YDL179W	PCL9	PCL9			0.0656416
YBR239C	ERT1	ERT1			0.0656416
YMR006C	PLB2	PLB2			0.0656416
YJL208C	NUC1	NUC1			0.0656416
YPL061W	ALD6	ALD6			0.0656416
YJL061W	NUP82	nup82-5005			0.0656416
YPL214C	THI6	THI6			0.0656416
YOR249C	APC5	apc5-ca-paps		DNA replication & repair	0.0656416
YGR052W	FMP48	FMP48			0.0656416
YDL230W	PTP1	PTP1			0.0643122
YGR075C	PRP38	prp38-1		mRNA processing	0.0643122
YDL195W	SEC31	sec31-1			0.0643122
YBR269C	SDH8	SDH8			0.0643122
YHR103W	SBE22	SBE22			0.0643122
YHR065C	RRP3	rrp3-5001			0.0643122
YGL013C	PDR1	PDR1			0.0643122
YDL014W	NOP1	nop1-3			0.0643122
YKL066W		YKL066W	Dubious		0.0643122
YBR033W	EDS1	EDS1			0.0643122
YPL231W	FAS2	fas2-5022			0.0643122
YOR168W	GLN4	gln4-5001			0.0643122
YDR047W	HEM12	hem12-5005			0.0643122
YIR023W	DAL81	DAL81			0.0643122
YKL205W	LOS1	LOS1			0.0643122
YBR090C		YBR090C			0.0643122
YIR002C	MPH1	MPH1			0.0643122
YOR031W	CRS5	CRS5			0.0643122
YGR205W	TDA10	TDA10			0.0643122
YKL072W	STB6	STB6			0.0643122
YNR009W	NRM1	NRM1			0.0643122
YBR068C	BAP2	BAP2			0.0630508
YPR128C	ANT1	ANT1			0.0630508
YJR080C	AIM24	AIM24			0.0630508
YLR299W	ECM38	ECM38			0.0630508
YOR390W	FEX1	FEX1			0.0630508
YJL193W		YJL193W			0.0630508
YJR099W	YUH1	YUH1			0.0630508
YER053C-A		YER053C-A			0.0630508
YJL020C	BBC1	BBC1			0.0630508
YPR017C	DSS4	DSS4			0.0630508
YLR190W	MMR1	MMR1			0.0630508
YPL062W		YPL062W	Dubious		0.0630508
YLL036C	PRP19	prp19-1			0.0618509
YLR341W	SPO77	SPO77			0.0618509
YML128C	MSC1	MSC1			0.0618509
YKL204W	EAP1	EAP1			0.0618509
YFL060C	SNO3	SNO3			0.0618509
YPL219W	PCL8	PCL8			0.0618509
YJR061W		YJR061W			0.0618509
YBR300C		YBR300C	Dubious		0.0618509
YCL034W	LSB5	LSB5			0.0618509
YLL006W-A		YLL006W-A			0.0618509
YKL015W	PUT3	PUT3			0.0618509
YDL218W		YDL218W			0.0618509
YBL098W	BNA4	BNA4			0.0618509
YBL003C	HTA2	HTA2			0.0618509
YJL153C	INO1	INO1			0.0618509
YHL006C	SHU1	SHU1			0.0618509
YLR301W	HRI1	HRI1			0.0618509
YGR088W	CTT1	CTT1			0.0607071
YLL058W		YLL058W			0.0607071
YLR063W	BMT6	BMT6			0.0607071
YNL270C	ALP1	ALP1			0.0607071
YOR220W	RCN2	RCN2			0.0607071
YER034W		YER034W			0.0607071
YIL027C	EMC5	EMC5		Protein folding	0.0607071
YLR134W	PDC5	PDC5			0.0607071
YCL046W		YCL046W	Dubious	Protein folding	0.0607071
YGL090W	LIF1	LIF1			0.0607071
YKR086W	PRP16	prp16-2		mRNA processing	0.0607071
YBL071C		YBL071C		tRNA wobble modification	0.0596147
YJL189W	RPL39	RPL39			0.0596147
YOR027W	STI1	STI1			0.0596147
YNL082W	PMS1	PMS1			0.0596147
YKR050W	TRK2	TRK2			0.0596147
YDR097C	MSH6	MSH6			0.0596147
YMR235C	RNA1	rna1-1			0.0596147
YJL038C	LOH1	LOH1			0.0596147
YMR275C	BUL1	BUL1			0.0596147
YNL336W	COS1	COS1			0.0596147
YOR204W	DED1	ded1-95			0.0596147
YLR293C	GSP1	GSP1			0.0596147
YDR195W	REF2	REF2			0.0596147
YPL027W	SMA1	SMA1			0.0585694
YHR006W	STP2	STP2			0.0585694
YPL130W	SPO19	SPO19			0.0585694
YNR033W	ABZ1	ABZ1			0.0585694
YFL052W	ZNF1	ZNF1			0.0585694
YDR264C	AKR1	AKR1			0.0585694
YKL116C	PRR1	PRR1			0.0585694
YOR348C	PUT4	PUT4			0.0585694
YDR513W	GRX2	GRX2			0.0585694
YJL145W	SFH5	SFH5			0.0575675
YKR067W	GPT2	GPT2			0.0575675
YPL038W-A		YPL038W-A			0.0575675
YAL030W	SNC1	SNC1			0.0575675
YGL219C	MDM34	mdm34-supp1			0.0575675
YLR427W	MAG2	MAG2			0.0575675
YJL198W	PHO90	PHO90			0.0575675
YAL064C-A	TDA8	TDA8			0.0566057
YPL258C	THI21	THI21			0.0566057
YPR155C	NCA2	NCA2			0.0566057
YDL128W	VCX1	VCX1			0.0566057
YOR213C	SAS5	SAS5			0.0566057
YBL078C	ATG8	ATG8			0.0566057
YPL273W	SAM4	SAM4			0.0566057
YKR091W	SRL3	SRL3			0.0566057
YGR117C		YGR117C			0.0556811
YBR240C	THI2	THI2			0.0556811
YGR238C	KEL2	KEL2			0.0556811
YHR105W	YPT35	YPT35			0.0556811
YBR141C	BMT2	BMT2			0.0556811
YJL125C	GCD14	gcd14-4-supp1			0.0556811
YLR145W	RMP1	rmp1-ts			0.0556811
YDR181C	SAS4	SAS4			0.0556811
YNL215W	IES2	IES2			0.0556811
YGL103W	RPL28	rpl28-5004		rRNA/ncRNA processing	0.0556811
YGR034W	RPL26B	RPL26B		rRNA/ncRNA processing	0.0556811
YHR117W	TOM71	TOM71			0.0556811
YPR048W	TAH18	tah18-5003		DNA replication & repair	0.0547912
YIR038C	GTT1	GTT1			0.0547912
YNL211C	MRX7	MRX7			0.0547912
YCL068C		YCL068C			0.0547912
YPL269W	KAR9	KAR9			0.0547912
YDR309C	GIC2	GIC2			0.0547912
YDR501W	PLM2	PLM2			0.0547912
YOR020C	HSP10	hsp10-ts			0.0539335
YDR504C	SPG3	SPG3			0.0539335
YHR127W		YHR127W			0.0539335
YMR161W	HLJ1	HLJ1			0.0539335
YJR078W	BNA2	BNA2			0.0539335
YLL035W	GRC3	grc3-5001			0.0539335
YNL064C	YDJ1	YDJ1			0.0539335
YGL059W	PKP2	PKP2			0.0539335
YHL014C	YLF2	YLF2			0.0531059
YPR082C	DIB1	dib1-5001			0.0531059
YMR316W	DIA1	DIA1			0.0531059
YHR068W	DYS1	dys1-5002			0.0531059
YGR271W	SLH1	SLH1			0.0531059
YMR099C		YMR099C			0.0531059
YGR113W	DAM1	dam1-9		Mitosis	0.0531059
YMR182C	RGM1	RGM1			0.0531059
YMR247W-A		YMR247W-A			0.0531059
YLR232W		YLR232W	Dubious		0.0531059
YBR297W	MAL33	MAL33			0.0531059
YGR121C	MEP1	MEP1			0.0531059
YBR267W	REI1	rei1-supp1			0.0531059
YFR047C	BNA6	BNA6			0.0531059
YLR231C	BNA5	BNA5			0.0531059
YKL006W	RPL14A	RPL14A			0.0531059
YCR068W	ATG15	ATG15			0.0531059
YLR157C	ASP3-2	ASP3-2			0.0531059
YDR101C	ARX1	ARX1			0.0531059
YML062C	MFT1	MFT1			0.0523066
YDL211C		YDL211C			0.0523066
YPL145C	KES1	KES1			0.0523066
YNL153C	GIM3	GIM3			0.0523066
YLR064W	PER33	PER33			0.0523066
YLR209C	PNP1	PNP1			0.0523066
YPR174C		YPR174C			0.0523066
YNL102W	POL1	pol1-12			0.0523066
YGR172C	YIP1	yip1-40			0.0515337
YMR042W	ARG80	ARG80			0.0515337
YNL278W	CAF120	CAF120			0.0515337
YLR449W	FPR4	FPR4			0.0515337
YBR160W	CDC28	cdc28-4		Mitosis	0.0515337
YNL061W	NOP2	nop2-4-supp1		rRNA/ncRNA processing	0.0515337
YDL168W	SFA1	SFA1			0.0515337
YLR200W	YKE2	YKE2			0.0515337
YKL172W	EBP2	ebp2-1			0.0515337
YGR140W	CBF2	cbf2-2			0.0507858
YOR309C		YOR309C	Dubious	rRNA/ncRNA processing	0.0507858
YGR078C	PAC10	PAC10			0.0507858
YOR343C		YOR343C	Dubious		0.0507858
YDR078C	SHU2	SHU2			0.0507858
YOR267C	HRK1	HRK1			0.0507858
YBR172C	SMY2	SMY2			0.0507858
YJL191W	RPS14B	RPS14B			0.0507858
YER103W	SSA4	SSA4			0.0500612
YPL039W		YPL039W			0.0500612
YAL034C	FUN19	FUN19			0.0500612
YDR060W	MAK21	mak21-1		rRNA/ncRNA processing	0.0500612
YOR295W	UAF30	UAF30		Ribosome biogenesis	0.0500612
YNL248C	RPA49	rpa49-supp1		rRNA/ncRNA processing	0.0493588
YKL065C	YET1	YET1			0.0493588
YDR450W	RPS18A	RPS18A		mRNA processing	0.0493588
YMR122W-A		YMR122W-A			0.0493588
YBR060C	ORC2	orc2-1		DNA replication & repair	0.0493588
YJL052C-A		YJL052C-A			0.0493588
YNL240C	NAR1	nar1-5001		DNA replication & repair	0.0486774
YLR276C	DBP9	dbp9-5001		rRNA/ncRNA processing	0.0486774
YPL211W	NIP7	nip7-1		rRNA/ncRNA processing	0.0486774
YNL175C	NOP13	NOP13			0.0486774
YCR076C	FUB1	FUB1			0.0486774
YNL082W	PMS1	pms1-supp1			0.0486774
YML032C	RAD52	RAD52		DNA replication & repair	0.0486774
YLR248W	RCK2	RCK2			0.0486774
YFL034C-B	MOB2	mob2-26-supp2b			0.0486774
YCR031C	RPS14A	RPS14A		rRNA/ncRNA processing	0.0480157
YHR004C	NEM1	NEM1			0.0473727
YGR103W	NOP7	nop7-1		rRNA/ncRNA processing	0.0473727
YPL237W	SUI3	sui3-5001			0.0473727
YBL086C		YBL086C			0.0473727
YBR088C	POL30	pol30-k253r			0.0467476
YNR038W	DBP6	dbp6-5001		rRNA/ncRNA processing	0.0467476
YJL056C	ZAP1	ZAP1			0.0467476
YOL108C	INO4	INO4			0.0467476
YDL082W	RPL13A	RPL13A		Ribosome biogenesis	0.0467476
YOR310C	NOP58	nop58-5001		rRNA/ncRNA processing	0.0467476
YNL061W	NOP2	nop2-3		rRNA/ncRNA processing	0.0461394
YNL061W	NOP2	nop2-6		rRNA/ncRNA processing	0.0461394
YLR162W-A	RRT15	RRT15			0.0455473
YKR059W	TIF1	TIF1			0.0455473
YKR060W	UTP30	UTP30			0.0455473
YNL262W	POL2	pol2-12		DNA replication & repair	0.0455473
YKL021C	MAK11	mak11-5001		rRNA/ncRNA processing	0.0455473
YLR197W	NOP56	nop56-5001		rRNA/ncRNA processing	0.0455473
YBR142W	MAK5	mak5-5001		rRNA/ncRNA processing	0.0449706
YDL014W	NOP1	nop1-2		rRNA/ncRNA processing	0.0449706
YHR088W	RPF1	rpf1-5001		rRNA/ncRNA processing	0.0449706
YLR196W	PWP1	pwp1-5001		rRNA/ncRNA processing	0.0449706
YPR107C	YTH1	yth1-5010			0.0449706
YNL061W	NOP2	nop2-9		rRNA/ncRNA processing	0.0444085
YLR186W	EMG1	emg1-5001		rRNA/ncRNA processing	0.0444085
YGL150C	INO80	ino80-5002			0.0444085
YPL093W	NOG1	nog1-5005		rRNA/ncRNA processing	0.0438604
YLR009W	RLP24	rlp24-5005		rRNA/ncRNA processing	0.0438604
YHR066W	SSF1	SSF1		rRNA/ncRNA processing	0.0433256
YFL002C	SPB4	spb4-5006		rRNA/ncRNA processing	0.0433256
YMR049C	ERB1	erb1-5001		rRNA/ncRNA processing	0.0433256
YKR092C	SRP40	SRP40		rRNA/ncRNA processing	0.0428037
YHR088W	RPF1	rpf1-1		rRNA/ncRNA processing	0.0428037
YPL093W	NOG1	nog1-5004		rRNA/ncRNA processing	0.0428037
YNL061W	NOP2	nop2-5		rRNA/ncRNA processing	0.042294
YBR060C	ORC2	orc2-2		DNA replication & repair	0.0399124
YLL004W	ORC3	orc3-70		DNA replication & repair	0.0377724
YOR024W		YOR024W	Dubious	DNA replication & repair	0.0377724
YMR224C	MRE11	MRE11		DNA replication & repair	0.0369748

## Sheet: general mutators; Vesicle traff
Vesicle traffic
ORF	Name	Allele	Feature Qualifier
YLR447C	VMA6	vma6

## Sheet: general mutators; DNA replicati
DNA replication & repair
ORF	Name	Allele	Feature Qualifier
YDR004W	RAD57	rad57
YDR076W	RAD55	rad55
YGL163C	RAD54	rad54
YKL113C	RAD27	rad27

## Sheet: MEP-specific mutators_SAFE
Term	p-value	fold change	Fraction of input gene list annotated to a bioprocess cluster	Cluster frequency	Background frequency
Nuclear transport	3.92061e-06	19.0217	4 / 16, 25.0%	2 / 4, 50.0%	46 / 1750, 2.6%
Please see spreadsheets to the right for gene lists

## Sheet: SAFE enrichment scores-MEP
ORF	Name	Allele	Feature Qualifier	Annotations	MEP-specific mutators
YPR107C	YTH1	yth1-5005		Transcription	0.180034
YDR062W	LCB2	lcb2-16			0.180034
YMR277W	FCP1	fcp1-1-supp2			0.0961211
YPL074W	YTA6	YTA6			0.0933026
YKR103W	NFT1	NFT1			0.0933026
YOL011W	PLB3	PLB3			0.0907569
YBR154C	RPB5	rpb5-5001			0.0907569
YPL190C	NAB3	nab3-11			0.0907569
YEL062W	NPR2	NPR2			0.0907569
YAL067C	SEO1	SEO1			0.0907569
YBR001C	NTH2	NTH2			0.0907569
YDR244W	PEX5	PEX5		Peroxisome	0.0907569
YEL070W	DSF1	DSF1			0.0907569
YAL015C	NTG1	NTG1			0.0884365
YKL212W	SAC1	SAC1			0.0884365
YLR386W	VAC14	VAC14			0.0884365
YPR161C	SGV1	sgv1-23			0.0884365
YLR115W	CFT2	cft2-1		Transcription	0.0884365
YJL118W		YJL118W			0.0884365
YIR024C	INA22	INA22			0.0884365
YDL081C	RPP1A	rpp1a-supp1			0.0863052
YER019C-A	SBH2	SBH2			0.0863052
YKL062W	MSN4	MSN4			0.0863052
YDR347W	MRP1	MRP1			0.0863052
YBR274W	CHK1	CHK1			0.0863052
YGR092W	DBF2	dbf2-1			0.0863052
YIR025W	MND2	MND2			0.0863052
YNL078W	NIS1	NIS1			0.0863052
YMR293C	HER2	HER2			0.0863052
YMR034C	RCH1	RCH1			0.0863052
YKR063C	LAS1	las1-5002			0.084335
YHR167W	THP2	THP2		Nuclear transport	0.084335
YDL084W	SUB2	sub2-1		Nuclear transport	0.084335
YDR185C	UPS3	UPS3			0.084335
YLR141W	RRN5	rrn5-5002			0.084335
YKL193C	SDS22	sds22-5			0.084335
YBR108W	AIM3	AIM3			0.084335
YFL034C-B	MOB2	mob2-26-supp1			0.084335
YDR527W	RBA50	rba50-5001		Transcription	0.084335
YIR004W	DJP1	DJP1			0.0825036
YBR009C	HHF1	HHF1			0.0825036
YOL073C	DSC2	DSC2			0.0825036
YLR154W-A		YLR154W-A	Dubious		0.0825036
YOR048C	RAT1	rat1-1		Transcription	0.0825036
YPR115W	RGC1	RGC1			0.0825036
YBR084W	MIS1	MIS1			0.0825036
YML124C	TUB3	TUB3		Mitosis	0.0825036
YOL158C	ENB1	ENB1			0.0825036
YNL088W	TOP2	top2-5002		Mitosis	0.0825036
YAL062W	GDH3	GDH3			0.0825036
YKL085W	MDH1	MDH1			0.0825036
YLL023C	POM33	POM33			0.0825036
YGL199C		YGL199C	Dubious		0.0825036
YML034C-A		YML034C-A	Dubious		0.0825036
YOL008W	COQ10	COQ10		Mitochondria	0.0825036
YDR392W	SPT3	SPT3		Transcription	0.0825036
YBR279W	PAF1	PAF1		Mitochondria	0.0825036
YPR145W	ASN1	ASN1			0.0825036
YOL069W	NUF2	nuf2-5001		Mitosis	0.0825036
YJL061W	NUP82	nup82-5004		Nuclear transport	0.0825036
YDL237W	AIM6	AIM6			0.0825036
YCR092C	MSH3	MSH3			0.0825036
YBR146W	MRPS9	MRPS9		Mitochondria	0.0825036
YCR008W	SAT4	SAT4			0.0825036
YDR159W	SAC3	SAC3		Nuclear transport	0.0825036
YJL060W	BNA3	BNA3			0.0825036
YCR039C	MATALPHA2	MATALPHA2			0.0807931
YGR081C	SLX9	SLX9		Nuclear transport	0.0807931
YDR381W	YRA1	yra1-5003		Nuclear transport	0.0807931
YER116C	SLX8	SLX8		DNA replication & repair	0.0807931
YJR011C		YJR011C			0.0807931
YLR099C	ICT1	ICT1			0.0807931
YLR175W	CBF5	cbf5-5001			0.0807931
YPR083W	MDM36	MDM36			0.0807931
YBR044C	TCM62	TCM62			0.0807931
YMR083W	ADH3	ADH3			0.0807931
YGR130C		YGR130C			0.0807931
YGL235W		YGL235W		Mitochondria	0.0807931
YDR145W	TAF12	taf12-l446a		Transcription	0.0807931
YFL034C-B	MOB2	mob2-20			0.0807931
YJL212C	OPT1	OPT1			0.0807931
YJR072C	NPA3	npa3-5001			0.0791888
YLR057W	MNL2	MNL2			0.0791888
YBL108C-A	PAU9	PAU9			0.0791888
YMR285C	NGL2	NGL2			0.0791888
YDL118W		YDL118W	Dubious		0.0791888
YHR112C		YHR112C			0.0791888
YGL133W	ITC1	ITC1			0.0791888
YOR304W	ISW2	ISW2			0.0791888
YJR146W		YJR146W			0.0791888
YNL125C	ESBP6	ESBP6			0.0791888
YNL140C		YNL140C		Nuclear transport	0.0791888
YNR075W	COS10	COS10			0.0791888
YGL061C	DUO1	duo1-2		Mitosis	0.0791888
YBR150C	TBS1	TBS1			0.0791888
YDL222C	FMP45	FMP45			0.0776786
YDL129W		YDL129W			0.0776786
YOL118C		YOL118C	Dubious	Protein turnover	0.0776786
YBR134W		YBR134W	Dubious	Protein turnover	0.0776786
YDR205W	MSC2	MSC2			0.0776786
YOR057W	SGT1	sgt1-3		Mitosis	0.0776786
YGL213C	SKI8	SKI8			0.0776786
YLR393W	ATP10	ATP10		Mitochondria	0.0776786
YGL173C	XRN1	XRN1			0.0776786
YBR261C	TAE1	TAE1			0.0776786
YDR147W	EKI1	EKI1			0.0776786
YPR124W	CTR1	CTR1			0.0776786
YCR079W	PTC6	PTC6			0.0776786
YDL119C	HEM25	HEM25			0.0776786
YDR291W	HRQ1	HRQ1			0.0776786
YIR017C	MET28	MET28			0.0776786
YDL188C	PPH22	PPH22			0.0776786
YKL199C		YKL199C			0.0776786
YKL096C-B		YKL096C-B			0.0776786
YMR294W	JNM1	JNM1		Mitosis	0.0776786
YDR360W	OPI7	OPI7	Dubious		0.0776786
YCR048W	ARE1	ARE1			0.0776786
YHR075C	PPE1	PPE1		Mitochondria	0.0776786
YKL198C	PTK1	PTK1		Protein turnover	0.0776786
YDR454C	GUK1	guk1-5001			0.0776786
YDR168W	CDC37	cdc37-1		Mitosis	0.0762523
YER080W	AIM9	AIM9			0.0762523
YBR054W	YRO2	YRO2			0.0762523
YPL107W		YPL107W			0.0762523
YPL205C		YPL205C	Dubious		0.0762523
YDR104C	SPO71	SPO71			0.0762523
YPR107C	YTH1	yth1-5004		Transcription	0.0762523
YML027W	YOX1	YOX1			0.0762523
YPL102C		YPL102C	Dubious	tRNA wobble modification	0.0762523
YLR384C	IKI3	IKI3		tRNA wobble modification	0.0762523
YDR363W-A	SEM1	SEM1		Protein turnover	0.0762523
YOL159C-A		YOL159C-A			0.0762523
YDR335W	MSN5	MSN5		Protein turnover	0.0762523
YPL159C	PET20	PET20			0.0762523
YDR155C	CPR1	CPR1			0.0762523
YPL200W	CSM4	CSM4			0.0762523
YPL177C	CUP9	CUP9			0.0762523
YML053C		YML053C			0.0762523
YBR256C	RIB5	rib5-5002		Mitochondria	0.0762523
YOR262W	GPN2	gpn2-5001		Transcription	0.0762523
YLR165C	PUS5	PUS5			0.0762523
YOR273C	TPO4	TPO4			0.0749012
YML034W	SRC1	SRC1			0.0749012
YPL033C	SRL4	SRL4			0.0749012
YHR111W	UBA4	UBA4		tRNA wobble modification	0.0749012
YNL141W	AAH1	AAH1			0.0749012
YMR177W	MMT1	MMT1			0.0749012
YDR316W	OMS1	OMS1		Mitochondria	0.0749012
YPR130C		YPR130C	Dubious		0.0749012
YJL161W	FMP33	FMP33			0.0749012
YMR220W	ERG8	erg8-1			0.0749012
YJL213W		YJL213W			0.0749012
YML037C		YML037C			0.0749012
YGR289C	MAL11	MAL11			0.0749012
YBR227C	MCX1	MCX1			0.0749012
YJR152W	DAL5	DAL5			0.0749012
YDL233W	MFG1	MFG1			0.0749012
YIL132C	CSM2	CSM2			0.0749012
YMR222C	FSH2	FSH2			0.0749012
YAL040C	CLN3	CLN3			0.0749012
YDL017W	CDC7	cdc7-1		DNA replication & repair	0.0749012
YOR031W	CRS5	CRS5			0.0749012
YKR018C		YKR018C			0.0749012
YHR133C	NSG1	NSG1			0.0749012
YKR027W	BCH2	BCH2			0.0749012
YBR096W		YBR096W			0.0749012
YPL166W	ATG29	ATG29			0.0749012
YDR432W	NPL3	NPL3			0.0749012
YJL158C	CIS3	CIS3			0.0736181
YDL184C	RPL41A	RPL41A			0.0736181
YOR352W	TFB6	TFB6			0.0736181
YMR312W	ELP6	ELP6		tRNA wobble modification	0.0736181
YDR463W	STP1	STP1			0.0736181
YJL072C	PSF2	psf2-5001		DNA replication & repair	0.0736181
YDL246C	SOR2	SOR2			0.0736181
YPL003W	ULA1	ULA1			0.0736181
YHR058C	MED6	med6-ts		Transcription	0.0736181
YER093C-A	AIM11	AIM11			0.0736181
YER116C	SLX8	slx8-supp1		DNA replication & repair	0.0736181
YDR018C		YDR018C			0.0736181
YDR329C	PEX3	PEX3		Peroxisome	0.0736181
YER125W	RSP5	rsp5-sm1		Cell polarity	0.0723966
YDR052C	DBF4	dbf4-2			0.0723966
YGR200C	ELP2	ELP2		tRNA wobble modification	0.0723966
YCR033W	SNT1	SNT1		Transcription	0.0723966
YMR262W		YMR262W			0.0723966
YDL037C	BSC1	BSC1			0.0723966
YKR058W	GLG1	GLG1			0.0723966
YMR215W	GAS3	GAS3			0.0723966
YDL223C	HBT1	HBT1			0.0723966
YGL153W	PEX14	PEX14		Peroxisome	0.0723966
YKL197C	PEX1	PEX1		Peroxisome	0.0723966
YGR077C	PEX8	PEX8		Peroxisome	0.0723966
YJL077W-B		YJL077W-B			0.0723966
YDR059C	UBC5	UBC5			0.0723966
YDR477W	SNF1	SNF1			0.0723966
YHR083W	SAM35	sam35-2			0.0712312
YNL129W	NRK1	NRK1			0.0712312
YEL049W	PAU2	PAU2		Peroxisome	0.0712312
YBR233W	PBP2	PBP2			0.0712312
YGL211W	NCS6	NCS6		tRNA wobble modification	0.0712312
YPR146C		YPR146C	Dubious		0.0712312
YNR045W	PET494	PET494		Mitochondria	0.0712312
YLR191W	PEX13	PEX13		Peroxisome	0.0712312
YPR075C	OPY2	OPY2			0.0712312
YOR286W	RDL2	RDL2			0.0712312
YMR156C	TPP1	TPP1			0.0712312
YHR187W	IKI1	IKI1		tRNA wobble modification	0.0712312
YOR290C	SNF2	SNF2			0.0712312
YGR244C	LSC2	LSC2			0.0712312
YDL238C	GUD1	GUD1			0.0712312
YDR322W	MRPL35	MRPL35			0.0712312
YFR004W	RPN11	rpn11-8		Protein turnover	0.0701171
YGL220W	BOL2	BOL2			0.0701171
YBR257W	POP4	pop4-5001			0.0701171
YFL009W	CDC4	cdc4-1			0.0701171
YDR531W	CAB1	cab1-5001			0.0701171
YER091C	MET6	MET6			0.0701171
YGR113W	DAM1	dam1-11		Mitosis	0.0701171
YKL110C	KTI12	KTI12		tRNA wobble modification	0.0701171
YKR044W	UIP5	UIP5			0.0690502
YLR375W	STP3	STP3			0.0690502
YCR085W		YCR085W			0.0690502
YLR179C		YLR179C			0.0690502
YBR295W	PCA1	PCA1			0.0690502
YFL052W	ZNF1	ZNF1			0.0690502
YGR113W	DAM1	dam1-19		Mitosis	0.0690502
YDR033W	MRH1	MRH1			0.0690502
YHR015W	MIP6	MIP6			0.0690502
YDL147W	RPN5	rpn5-1		Protein turnover	0.0690502
YDR052C	DBF4	dbf4-ts		DNA replication & repair	0.0690502
YGR092W	DBF2	dbf2-3			0.0690502
YGL048C	RPT6	rpt6-25		Protein turnover	0.0690502
YDR264C	AKR1	AKR1			0.0690502
YGL202W	ARO8	ARO8			0.0690502
YMR030W	RSF1	RSF1			0.0680268
YJL081C	ARP4	arp4-g161d		Transcription	0.0680268
YDL167C	NRP1	NRP1			0.0680268
YLR034C	SMF3	SMF3			0.0680268
YNL167C	SKO1	SKO1			0.0680268
YKL145W	RPT1	rpt1-1		Protein turnover	0.0680268
YOR251C	TUM1	TUM1		tRNA wobble modification	0.0680268
YLR255C		YLR255C	Dubious		0.0680268
YER007W	PAC2	PAC2		Mitosis	0.0680268
YJR142W		YJR142W			0.0670435
YPL110C	GDE1	GDE1			0.0670435
YNL053W	MSG5	MSG5			0.0670435
YPL174C	NIP100	NIP100		Mitosis	0.0670435
YHR129C	ARP1	ARP1		Mitosis	0.0670435
YGR094W	VAS1	vas1-5001			0.0670435
YDR541C		YDR541C			0.0670435
YMR266W	RSN1	RSN1			0.0670435
YNL206C	RTT106	RTT106			0.0660975
YFR023W	PES4	PES4			0.0660975
YGR283C		YGR283C			0.0660975
YHR080C	LAM4	LAM4			0.0660975
YKR054C	DYN1	DYN1		Mitosis	0.0651861
YGL108C		YGL108C			0.0651861
YKR104W		YKR104W			0.0651861
YPR007C	REC8	REC8			0.0651861
YDL126C	CDC48	cdc48-2		Protein turnover	0.0651861
YCR104W	PAU3	PAU3			0.0651861
YOR349W	CIN1	CIN1		Mitosis	0.0643069
YJL136W-A		YJL136W-A			0.0643069
YOR045W	TOM6	TOM6			0.0643069
YLR103C	CDC45	cdc45-27		DNA replication & repair	0.0643069
YOL061W	PRS5	PRS5			0.0643069
YMR150C	IMP1	IMP1		Mitochondria	0.0634579
YIL046W-A		YIL046W-A			0.0634579
YDL171C	GLT1	GLT1			0.0634579
YFL022C	FRS2	frs2-5001			0.0626372
YML062C	MFT1	MFT1			0.0626372
YKR026C	GCN3	GCN3			0.0626372
YNL278W	CAF120	CAF120			0.061843
YOR261C	RPN8	rpn8-5007		Protein turnover	0.061843
YMR168C	CEP3	cep3-1		DNA replication & repair	0.061843
YBR049C	REB1	reb1-5001			0.061843
YGL097W	SRM1	srm1-g282s		Protein turnover	0.061843
YFR004W	RPN11	rpn11-14		Protein turnover	0.0610737
YKL089W	MIF2	mif2-3			0.0610737
YCR065W	HCM1	HCM1		Mitosis	0.0603279
YAL034C	FUN19	FUN19			0.0603279
YLR216C	CPR6	CPR6			0.0603279
YHR134W	WSS1	WSS1		DNA replication & repair	0.0603279
YBR089C-A	NHP6B	NHP6B			0.0603279
YIL144W	NDC80	tid3-1		Mitosis	0.0603279
YPL039W		YPL039W			0.0603279
YER159C	BUR6	bur6-5005			0.0596042
YDR397C	NCB2	ncb2-5009			0.0596042
YFL054C	AQY3	AQY3			0.0589014
YHR201C	PPX1	PPX1			0.0589014
YDR325W	YCG1	ycg1-2		Mitosis	0.0589014
YIL144W	NDC80	tid3-1-supp1		Mitosis	0.0582185
YDR510W	SMT3	smt3aiir		DNA replication & repair	0.0575544
YBL086C		YBL086C			0.0575544
YHR004C	NEM1	NEM1			0.0575544
YML072C	TCB3	TCB3			0.0569081
YJL056C	ZAP1	ZAP1			0.0569081
YOR269W	PAC1	PAC1		Mitosis	0.0569081
YNR075C-A		YNR075C-A			0.0562787
YPL153C	RAD53	rad53-5002-supp1		DNA replication & repair	0.0562787
YLR162W-A	RRT15	RRT15			0.0556655
YHR031C	RRM3	RRM3		DNA replication & repair	0.0550677
YJR057W	CDC8	cdc8-1		DNA replication & repair	0.0550677
YKL052C	ASK1	ask1-3		DNA replication & repair	0.0550677
YDR356W	SPC110	spc110-220		DNA replication & repair	0.0550677
YLR045C	STU2	stu2-11		Mitosis	0.0550677
YJL090C	DPB11	dpb11-1-supp1		DNA replication & repair	0.0544845
YGL261C	PAU11	PAU11			0.0533596
YHR074W	QNS1	qns1-5002			0.0517671
YER037W	PHM8	PHM8			0.0512594
YER016W	BIM1	BIM1		Mitosis	0.0493333
YGL113W	SLD3	sld3-5001		DNA replication & repair	0.0484275
YLR310C	CDC25	cdc25-2-supp2			0.0479877

## Sheet: MEP-specific mutators; Nuclear 
Nuclear-cytoplasmic transport
ORF	Name	Allele	Feature Qualifier
YDR159W	SAC3	sac3
YHR167W	THP2	thp2

## Sheet: general mutators_DAVID
Category	Term	Count	%	P-Value	Benjamini
GOTERM_BP_DIRECT	GO:0006974~cellular response to DNA damage stimulus	15	60.0	1.9E-14	2.0E-12
GOTERM_BP_DIRECT	GO:0006281~DNA repair	14	56.0	9.7E-14	4.9E-12
GOTERM_BP_DIRECT	GO:0000710~meiotic mismatch repair	5	20.0	2.1E-7	6.9E-6
GOTERM_MF_DIRECT	GO:0000400~four-way junction DNA binding	5	20.0	2.1E-7	1.4E-5
GOTERM_MF_DIRECT	GO:0003697~single-stranded DNA binding	6	24.0	1.1E-6	3.5E-5
GOTERM_BP_DIRECT	GO:0007131~reciprocal meiotic recombination	6	24.0	5.9E-6	1.5E-4
GOTERM_BP_DIRECT	GO:0000730~DNA recombinase assembly	4	16.0	1.1E-5	2.1E-4
GOTERM_MF_DIRECT	GO:0030983~mismatched DNA binding	4	16.0	2.3E-5	4.9E-4
GOTERM_MF_DIRECT	GO:0003690~double-stranded DNA binding	5	20.0	3.0E-5	4.7E-4
GOTERM_BP_DIRECT	GO:0006312~mitotic recombination	4	16.0	6.7E-5	1.1E-3
GOTERM_CC_DIRECT	GO:0033063~Rad51B-Rad51C-Rad51D-XRCC2 complex	3	12.0	9.1E-5	4.4E-3
GOTERM_MF_DIRECT	GO:0008094~DNA-dependent ATPase activity	4	16.0	1.1E-4	1.3E-3
GOTERM_BP_DIRECT	GO:0006298~mismatch repair	4	16.0	1.2E-4	1.8E-3
GOTERM_BP_DIRECT	GO:0000707~meiotic DNA recombinase assembly	3	12.0	2.1E-4	2.6E-3
GOTERM_BP_DIRECT	GO:0030491~heteroduplex formation	3	12.0	2.1E-4	2.6E-3
GOTERM_MF_DIRECT	GO:0032135~DNA insertion or deletion binding	3	12.0	2.1E-4	2.3E-3
GOTERM_BP_DIRECT	GO:0010212~response to ionizing radiation	3	12.0	3.5E-4	3.8E-3
GOTERM_BP_DIRECT	GO:0042148~strand invasion	3	12.0	3.5E-4	3.8E-3
GOTERM_MF_DIRECT	GO:0000404~heteroduplex DNA loop binding	3	12.0	3.6E-4	3.2E-3
GOTERM_MF_DIRECT	GO:0003684~damaged DNA binding	4	16.0	3.7E-4	2.9E-3
GOTERM_BP_DIRECT	GO:0045002~double-strand break repair via single-strand annealing	3	12.0	5.2E-4	5.1E-3
GOTERM_MF_DIRECT	GO:0000150~recombinase activity	3	12.0	5.3E-4	3.7E-3
GOTERM_CC_DIRECT	GO:0005657~replication fork	3	12.0	6.3E-4	1.5E-2
GOTERM_BP_DIRECT	GO:0036297~interstrand cross-link repair	3	12.0	9.6E-4	8.7E-3
GOTERM_BP_DIRECT	GO:0070987~error-free translesion synthesis	3	12.0	1.5E-3	1.3E-2
GOTERM_BP_DIRECT	GO:0000725~recombinational repair	3	12.0	1.5E-3	1.3E-2
GOTERM_MF_DIRECT	GO:0003677~DNA binding	8	32.0	2.0E-3	1.2E-2
GOTERM_CC_DIRECT	GO:0005634~nucleus	16	64.0	2.3E-3	3.6E-2
GOTERM_MF_DIRECT	GO:0004520~endodeoxyribonuclease activity	3	12.0	2.7E-3	1.5E-2
GOTERM_MF_DIRECT	GO:0005524~ATP binding	8	32.0	8.6E-3	4.4E-2
GOTERM_CC_DIRECT	GO:0033062~Rhp55-Rhp57 complex	2	8.0	1.1E-2	1.3E-1
GOTERM_MF_DIRECT	GO:0032138~single base insertion or deletion binding	2	8.0	1.2E-2	5.8E-2
GOTERM_MF_DIRECT	GO:0016887~ATPase activity	4	16.0	1.3E-2	5.9E-2
GOTERM_CC_DIRECT	GO:0032301~MutSalpha complex	2	8.0	1.7E-2	1.5E-1
GOTERM_CC_DIRECT	GO:0032389~MutLalpha complex	2	8.0	1.7E-2	1.5E-1
GOTERM_MF_DIRECT	GO:0032137~guanine/thymine mispair binding	2	8.0	1.8E-2	7.5E-2
GOTERM_MF_DIRECT	GO:0032139~dinucleotide insertion or deletion binding	2	8.0	1.8E-2	7.5E-2
GOTERM_CC_DIRECT	GO:0097196~Shu complex	2	8.0	2.2E-2	1.7E-1
GOTERM_BP_DIRECT	GO:0000735~removal of nonhomologous ends	2	8.0	2.4E-2	1.7E-1
GOTERM_CC_DIRECT	GO:0032300~mismatch repair complex	2	8.0	2.8E-2	1.8E-1
GOTERM_BP_DIRECT	GO:0043111~replication fork arrest	2	8.0	3.0E-2	1.9E-1
GOTERM_CC_DIRECT	GO:0035861~site of double-strand break	2	8.0	4.4E-2	2.4E-1
GOTERM_CC_DIRECT	GO:0000228~nuclear chromosome	2	8.0	7.1E-2	3.3E-1
GOTERM_BP_DIRECT	GO:0006284~base-excision repair	2	8.0	8.1E-2	4.3E-1

## Sheet: MEP mutators_DAVID
Category	Term	Count	%	P-Value	Benjamini
GOTERM_BP_DIRECT	GO:0006406~mRNA export from nucleus	5	29.4	2.5E-6	2.2E-4
GOTERM_BP_DIRECT	GO:0006368~transcription elongation from RNA polymerase II promoter	3	17.6	9.1E-3	3.3E-1
GOTERM_BP_DIRECT	GO:0006310~DNA recombination	3	17.6	9.6E-3	2.5E-1
GOTERM_CC_DIRECT	GO:0005635~nuclear envelope	3	17.6	9.8E-3	3.3E-1
GOTERM_CC_DIRECT	GO:0000446~nucleoplasmic THO complex	2	11.8	1.6E-2	2.8E-1
GOTERM_CC_DIRECT	GO:0070390~transcription export complex 2	2	11.8	1.6E-2	2.8E-1
GOTERM_CC_DIRECT	GO:0000445~THO complex part of transcription export complex	2	11.8	1.9E-2	2.4E-1
GOTERM_BP_DIRECT	GO:0071033~nuclear retention of pre-mRNA at the site of transcription	2	11.8	2.5E-2	4.3E-1
GOTERM_BP_DIRECT	GO:0006283~transcription-coupled nucleotide-excision repair	2	11.8	2.9E-2	4.1E-1
GOTERM_BP_DIRECT	GO:0031124~mRNA 3'-end processing	2	11.8	4.5E-2	5.0E-1
GOTERM_BP_DIRECT	GO:0000973~posttranscriptional tethering of RNA polymerase II gene DNA at nuclear periphery	2	11.8	6.1E-2	5.5E-1
GOTERM_BP_DIRECT	GO:0006351~transcription, DNA-templated	5	29.4	6.3E-2	5.2E-1
